# Supplementary material for: Bulk evidence of anisotropic s-wave pairing with no sign change in the kagome superconductor CsV3Sb5
Source: Nat Commun. 2023 Feb 7;14:667. doi: 10.1038/s41467-023-36273-x (PMC9905511; doi:10.1038/s41467-023-36273-x)
Supplement: Supplementary file 2 — Source Data [file 41467_2023_36273_MOESM2_ESM.xlsx]

## Sheet: Fig1d,e
pristine		1.3 C/cm2		3.3 C/cm2		8.6 C/cm2
𝜌 (𝜇Ωcm)	T (K)	𝜌 (𝜇Ωcm)	T (K)	𝜌 (𝜇Ωcm)	T (K)	𝜌 (𝜇Ωcm)	T (K)
34.0009	299.94	52.5395	299.992	118.315	299.998	208.211	299.998
33.8908	298.473	52.5386	299.933	118.363	299.927	208.18	299.967
33.8303	297.75	52.5322	299.819	118.334	299.795	208.221	299.903
33.7229	296.79	52.5263	299.686	118.262	299.678	208.183	299.81
33.6373	295.771	52.5151	299.591	118.28	299.535	208.237	299.718
33.5497	294.78	52.5213	299.516	118.318	299.246	208.196	299.635
33.4597	293.8	52.5041	299.422	118.202	298.9	208.191	299.568
33.3579	292.78	52.5012	299.317	118.192	298.739	208.19	299.502
33.2724	291.782	52.4895	299.208	118.065	298.674	208.164	299.421
33.1814	290.835	52.4694	299.11	118.104	298.62	208.173	299.335
33.0787	289.781	52.4462	299.01	118.036	298.564	208.127	299.263
32.9906	288.769	52.431	298.943	118.025	298.416	208.089	299.196
32.8778	287.793	52.4388	298.861	117.936	298.214	208.124	299.139
32.7922	286.783	52.4202	298.764	117.905	298.05	208.048	299.084
32.7024	285.781	52.3998	298.657	117.902	297.964	208.073	299.031
32.616	284.778	52.3994	298.578	117.878	297.874	208.075	298.978
32.5219	283.776	52.3852	298.492	117.87	297.741	208.061	298.92
32.4304	282.84	52.3745	298.394	117.766	297.584	208.021	298.851
32.3231	281.79	52.3655	298.31	117.716	297.447	207.979	298.78
32.2442	280.84	52.3402	298.227	117.664	297.329	208.007	298.72
32.1303	279.778	52.3353	298.141	117.661	297.211	207.985	298.663
32.0502	278.796	52.3404	298.056	117.565	297.093	207.968	298.604
31.9526	277.789	52.3169	297.964	117.611	296.964	208.001	298.548
31.8668	276.834	52.3048	297.875	117.558	296.834	207.986	298.492
31.7371	275.781	52.2927	297.792	117.499	296.705	207.95	298.443
31.6631	274.786	52.2809	297.708	117.51	296.574	207.96	298.394
31.5632	273.782	52.2635	297.616	117.428	296.454	207.879	298.343
31.4775	272.843	52.2586	297.524	117.42	296.326	207.88	298.283
31.4161	271.77	52.2476	297.444	117.371	296.199	207.802	298.219
31.2734	270.768	52.2296	297.356	117.355	296.071	207.799	298.152
31.1821	269.781	52.2299	297.269	117.33	295.94	207.792	298.087
31.0905	268.794	52.211	297.176	117.307	295.816	207.768	298.029
30.9882	267.788	52.1988	297.086	117.254	295.703	207.751	297.962
30.8877	266.771	52.1862	296.998	117.146	295.564	207.686	297.897
30.7953	265.787	52.1728	296.905	117.209	295.436	207.709	297.843
30.7028	264.848	52.1649	296.811	117.154	295.313	207.653	297.785
30.5899	263.784	52.1408	296.726	117.103	295.186	207.696	297.721
30.4922	262.792	52.1336	296.631	117.072	295.061	207.645	297.656
30.4065	261.846	52.1401	296.536	117.004	294.926	207.605	297.586
30.2983	260.775	52.1299	296.449	116.979	294.8	207.592	297.521
30.1932	259.781	52.1042	296.355	116.982	294.678	207.579	297.462
30.0986	258.768	52.0862	296.265	116.877	294.546	207.568	297.399
30.0232	257.79	52.0886	296.167	116.867	294.415	207.488	297.338
29.9127	256.794	52.0608	296.079	116.866	294.288	207.477	297.268
29.8146	255.788	52.0606	295.989	116.81	294.167	207.461	297.202
29.7122	254.847	52.0424	295.896	116.76	294.052	207.455	297.142
29.6041	253.776	52.0394	295.803	116.734	293.935	207.397	297.077
29.5262	252.786	52.0318	295.713	116.686	293.805	207.457	297.021
29.4346	251.847	52.0095	295.624	116.696	293.682	207.39	296.957
29.3407	250.858	52.0026	295.533	116.666	293.555	207.34	296.895
29.2443	249.848	51.9961	295.43	116.614	293.437	207.342	296.833
29.1443	248.784	51.9711	295.343	116.587	293.31	207.307	296.766
29.0477	247.779	51.9742	295.263	116.566	293.195	207.342	296.704
28.9642	246.851	51.9653	295.181	116.584	293.078	207.214	296.643
28.8765	245.837	51.9613	295.09	116.478	292.954	207.25	296.582
28.7372	244.77	51.9421	294.995	116.452	292.835	207.254	296.514
28.6143	243.841	51.9278	294.908	116.391	292.703	207.164	296.455
28.5024	242.848	51.905	294.816	116.394	292.575	207.221	296.388
28.4025	241.788	51.9126	294.727	116.309	292.452	207.129	296.323
28.2755	240.851	51.8875	294.643	116.257	292.321	207.066	296.264
28.1726	239.846	51.8724	294.546	116.222	292.186	207.047	296.2
28.0502	238.788	51.8627	294.459	116.181	292.068	207.061	296.135
27.9388	237.789	51.8601	294.377	116.181	291.947	207.033	296.071
27.8384	236.842	51.8443	294.28	116.079	291.816	206.995	296.011
27.7375	235.852	51.8436	294.187	116.097	291.681	206.961	295.96
27.6231	234.784	51.8241	294.103	116.016	291.555	206.941	295.903
27.5399	233.846	51.8075	294.014	115.991	291.44	206.96	295.817
27.4265	232.837	51.7969	293.908	115.941	291.317	206.863	295.742
27.3292	231.849	51.7853	293.819	115.92	291.188	206.827	295.681
27.229	230.836	51.7685	293.732	115.881	291.063	206.817	295.624
27.1274	229.783	51.7587	293.644	115.857	290.945	206.75	295.567
27.0389	228.826	51.768	293.549	115.863	290.827	206.749	295.508
26.9367	227.785	51.7425	293.458	115.798	290.693	206.695	295.432
26.8159	226.791	51.7282	293.376	115.795	290.559	206.646	295.364
26.7244	225.783	51.7095	293.282	115.688	290.439	206.608	295.314
26.6152	224.841	51.7118	293.191	115.655	290.316	206.631	295.263
26.5275	223.829	51.6787	293.101	115.635	290.186	206.525	295.2
26.417	222.791	51.6859	293.011	115.603	290.052	206.508	295.134
26.3102	221.849	51.6558	292.917	115.584	289.93	206.484	295.061
26.2094	220.785	51.6558	292.824	115.55	289.806	206.482	294.99
26.1143	219.782	51.6405	292.735	115.485	289.676	206.422	294.939
25.9882	218.77	51.6273	292.639	115.408	289.547	206.428	294.882
25.9099	217.792	51.6165	292.553	115.452	289.42	206.363	294.814
25.8075	216.79	51.6194	292.451	115.345	289.291	206.312	294.745
25.6774	215.788	51.5945	292.35	115.335	289.165	206.272	294.681
25.5921	214.771	51.585	292.258	115.312	289.043	206.207	294.62
25.4904	213.769	51.5748	292.173	115.256	288.927	206.214	294.548
25.391	212.844	51.566	292.067	115.219	288.811	206.13	294.481
25.266	211.771	51.5379	291.972	115.233	288.684	206.154	294.422
25.1684	210.779	51.5301	291.898	115.188	288.56	206.108	294.356
25.068	209.851	51.5193	291.815	115.142	288.43	206.076	294.288
24.9583	208.844	51.5085	291.723	115.093	288.302	206.074	294.226
24.8582	207.841	51.5105	291.624	115.009	288.181	205.977	294.161
24.7293	206.788	51.5023	291.536	115.007	288.058	205.953	294.101
24.6382	205.843	51.4708	291.448	114.978	287.936	205.924	294.035
24.5253	204.843	51.4732	291.353	114.963	287.823	205.874	293.972
24.4238	203.794	51.4458	291.258	114.878	287.692	205.877	293.909
24.3034	202.779	51.4271	291.17	114.912	287.564	205.855	293.845
24.2104	201.793	51.4124	291.078	114.843	287.443	205.801	293.774
24.1066	200.844	51.4073	290.986	114.785	287.331	205.758	293.712
23.9898	199.787	51.3961	290.901	114.786	287.213	205.742	293.647
23.8743	198.783	51.3903	290.815	114.742	287.086	205.708	293.586
23.7748	197.856	51.3686	290.719	114.734	286.962	205.723	293.526
23.6615	196.786	51.3754	290.628	114.618	286.851	205.658	293.461
23.5409	195.79	51.3564	290.546	114.621	286.723	205.637	293.396
23.4458	194.78	51.344	290.452	114.6	286.601	205.555	293.333
23.3344	193.838	51.3279	290.358	114.53	286.474	205.524	293.269
23.2215	192.764	51.3227	290.268	114.555	286.348	205.503	293.21
23.1164	191.778	51.3031	290.182	114.397	286.217	205.538	293.143
23.0082	190.787	51.2906	290.087	114.456	286.09	205.499	293.085
22.9095	189.782	51.2655	289.995	114.4	285.966	205.437	293.02
22.7823	188.79	51.267	289.91	114.347	285.839	205.374	292.955
22.6785	187.829	51.2576	289.821	114.316	285.707	205.358	292.892
22.5652	186.783	51.2421	289.73	114.283	285.582	205.351	292.829
22.4617	185.852	51.2174	289.636	114.268	285.456	205.347	292.77
22.3539	184.849	51.2208	289.549	114.211	285.331	205.315	292.704
22.2384	183.845	51.2118	289.459	114.121	285.216	205.279	292.639
22.1222	182.844	51.1924	289.362	114.176	285.101	205.267	292.571
22.0134	181.84	51.183	289.273	114.124	284.977	205.167	292.509
21.8992	180.838	51.1668	289.177	114.091	284.86	205.121	292.446
21.7902	179.836	51.1634	289.079	114.053	284.734	205.131	292.38
21.6653	178.788	51.1447	288.985	114.033	284.619	205.121	292.314
21.5294	177.772	51.1586	288.906	114.002	284.481	205.061	292.261
21.4272	176.797	51.1238	288.815	113.915	284.36	205.022	292.2
21.329	175.835	51.1198	288.724	113.942	284.249	205.048	292.136
21.2041	174.787	51.1059	288.632	113.862	284.116	204.987	292.064
21.1063	173.844	51.1024	288.547	113.802	283.977	204.978	291.997
20.9742	172.83	51.094	288.462	113.796	283.858	204.908	291.929
20.873	171.852	51.0778	288.38	113.746	283.742	204.95	291.873
20.7539	170.844	51.074	288.29	113.712	283.613	204.891	291.81
20.6387	169.843	51.05	288.194	113.721	283.477	204.875	291.742
20.5159	168.843	51.0355	288.103	113.63	283.355	204.845	291.68
20.399	167.853	51.0261	288.018	113.608	283.234	204.788	291.618
20.2773	166.787	51.0227	287.921	113.54	283.105	204.746	291.555
20.1736	165.845	50.9997	287.829	113.519	282.989	204.708	291.497
20.0474	164.842	50.9898	287.736	113.46	282.876	204.654	291.432
19.922	163.84	50.9721	287.647	113.435	282.747	204.569	291.371
19.8116	162.851	50.9604	287.556	113.458	282.623	204.628	291.308
19.7023	161.844	50.9618	287.463	113.382	282.505	204.569	291.239
19.5768	160.846	50.9325	287.372	113.346	282.375	204.562	291.179
19.4627	159.838	50.9167	287.278	113.314	282.246	204.521	291.117
19.3341	158.854	50.9096	287.189	113.209	282.128	204.508	291.054
19.218	157.848	50.9032	287.098	113.209	281.999	204.467	290.992
19.1021	156.851	50.9074	286.994	113.167	281.872	204.427	290.926
18.981	155.849	50.8888	286.917	113.149	281.755	204.427	290.867
18.8554	154.847	50.8549	286.827	113.134	281.633	204.396	290.802
18.7335	153.845	50.8546	286.732	113.07	281.515	204.343	290.733
18.618	152.849	50.8533	286.64	113.076	281.396	204.342	290.669
18.4945	151.843	50.8344	286.552	113.045	281.274	204.288	290.611
18.3752	150.835	50.8086	286.462	112.96	281.16	204.228	290.554
18.2384	149.838	50.8247	286.366	112.94	281.037	204.239	290.49
18.1301	148.85	50.7843	286.273	112.935	280.907	204.226	290.425
18.0092	147.837	50.7894	286.187	112.9	280.785	204.164	290.362
17.8807	146.829	50.7812	286.095	112.841	280.664	204.143	290.298
17.7633	145.847	50.7604	286.004	112.781	280.553	204.11	290.236
17.6314	144.834	50.7466	285.909	112.756	280.439	204.099	290.174
17.5086	143.837	50.748	285.819	112.709	280.306	204.028	290.112
17.3853	142.843	50.7267	285.727	112.682	280.183	203.978	290.041
17.2639	141.847	50.7232	285.635	112.607	280.061	203.991	289.977
17.1267	140.844	50.6955	285.542	112.636	279.938	203.948	289.919
17.0174	139.838	50.6855	285.446	112.568	279.808	203.882	289.857
16.8706	138.774	50.6771	285.347	112.464	279.677	203.891	289.785
16.7561	137.844	50.6747	285.26	112.489	279.553	203.846	289.719
16.6286	136.828	50.6655	285.173	112.469	279.429	203.821	289.656
16.4998	135.837	50.6274	285.079	112.439	279.304	203.802	289.597
16.3685	134.827	50.6307	284.988	112.396	279.182	203.702	289.525
16.2552	133.84	50.6082	284.893	112.338	279.063	203.737	289.462
16.12	132.841	50.6194	284.806	112.326	278.946	203.698	289.401
15.9874	131.836	50.5868	284.714	112.289	278.819	203.683	289.34
15.8613	130.835	50.5714	284.623	112.233	278.692	203.613	289.27
15.7351	129.847	50.5636	284.527	112.239	278.564	203.656	289.211
15.6015	128.793	50.5577	284.441	112.222	278.448	203.621	289.144
15.4791	127.852	50.5344	284.365	112.129	278.323	203.498	289.087
15.3524	126.847	50.523	284.274	112.054	278.202	203.534	289.021
15.2142	125.845	50.5224	284.184	112.039	278.08	203.462	288.961
15.0799	124.836	50.5022	284.089	112.029	277.956	203.478	288.89
14.9499	123.842	50.5126	284	112.007	277.834	203.47	288.821
14.8272	122.838	50.4842	283.913	111.923	277.721	203.41	288.77
14.6853	121.843	50.4836	283.824	111.911	277.606	203.399	288.715
14.5592	120.84	50.4543	283.735	111.917	277.475	203.368	288.646
14.4248	119.835	50.4493	283.65	111.872	277.351	203.361	288.58
14.2784	118.842	50.4266	283.56	111.881	277.231	203.274	288.509
14.16	117.839	50.4183	283.465	111.718	277.108	203.297	288.444
14.0233	116.845	50.4039	283.382	111.704	276.983	203.223	288.384
13.8919	115.834	50.3896	283.291	111.688	276.854	203.251	288.327
13.7632	114.839	50.376	283.203	111.629	276.738	203.206	288.255
13.6234	113.842	50.3813	283.11	111.664	276.626	203.158	288.183
13.4854	112.845	50.3614	283.027	111.551	276.499	203.149	288.119
13.3627	111.84	50.3476	282.938	111.532	276.371	203.1	288.06
13.2168	110.846	50.3429	282.85	111.503	276.24	203.086	288
13.0855	109.836	50.323	282.756	111.47	276.11	203.055	287.935
12.9436	108.845	50.311	282.669	111.412	275.988	203.012	287.861
12.8108	107.838	50.3022	282.575	111.439	275.864	203.042	287.795
12.6688	106.845	50.2888	282.492	111.331	275.737	203.005	287.746
12.5301	105.837	50.2853	282.403	111.299	275.619	202.952	287.688
12.3986	104.844	50.2736	282.318	111.307	275.491	202.92	287.623
12.2666	103.838	50.2614	282.226	111.264	275.36	202.907	287.56
12.1346	102.835	50.2513	282.136	111.214	275.235	202.913	287.488
11.9959	101.851	50.2163	282.052	111.163	275.119	202.873	287.418
11.8569	100.848	50.2282	281.958	111.156	274.996	202.827	287.365
11.7357	99.9376	50.193	281.855	111.131	274.867	202.792	287.306
11.7325	100.002	50.2013	281.761	111.046	274.736	202.807	287.233
11.6567	99.5108	50.1813	281.672	111.033	274.623	202.781	287.167
11.5852	99.0025	50.1722	281.584	111.004	274.513	202.691	287.102
11.5131	98.5374	50.1618	281.486	110.988	274.384	202.725	287.047
11.4535	98.001	50.1512	281.395	110.934	274.257	202.672	286.984
11.3818	97.5386	50.1356	281.309	110.864	274.128	202.636	286.922
11.3139	97.0023	50.1362	281.214	110.859	274.013	202.577	286.86
11.234	96.5417	50.1187	281.122	110.847	273.891	202.535	286.796
11.1681	96.0012	50.1002	281.043	110.786	273.773	202.588	286.726
11.0916	95.5373	50.0913	280.953	110.706	273.641	202.539	286.66
11.0199	95.0025	50.0719	280.854	110.742	273.515	202.527	286.594
10.9505	94.5399	50.0617	280.763	110.656	273.391	202.433	286.53
10.8734	94.0016	50.0393	280.673	110.593	273.266	202.456	286.462
10.6755	93.5376	50.0518	280.579	110.61	273.143	202.415	286.396
10.4821	93.0021	50.0178	280.49	110.611	273.011	202.362	286.334
10.3456	92.5089	50.0136	280.395	110.525	272.885	202.402	286.26
10.2378	92.0003	50.0031	280.309	110.519	272.772	202.341	286.205
10.1275	91.4994	49.9898	280.227	110.457	272.647	202.29	286.141
10.0207	91.0151	49.9879	280.131	110.431	272.531	202.307	286.076
9.93366	90.5049	49.9675	280.041	110.409	272.407	202.264	286.013
9.81885	90.0117	49.9567	279.952	110.331	272.294	202.228	285.951
9.80799	89.9448	49.9432	279.856	110.357	272.168	202.221	285.887
9.60287	88.8738	49.9467	279.762	110.246	272.051	202.161	285.81
9.38612	87.8155	49.9089	279.672	110.252	271.929	202.135	285.753
9.21231	86.8211	49.9048	279.584	110.223	271.813	202.176	285.69
9.02106	85.8226	49.9059	279.491	110.128	271.699	202.123	285.624
8.82251	84.8171	49.8774	279.396	110.092	271.575	202.007	285.561
8.64853	83.8304	49.876	279.307	110.089	271.451	202.062	285.493
8.47682	82.8235	49.8778	279.214	110.077	271.332	202.056	285.43
8.29682	81.8322	49.8462	279.127	110.046	271.204	202.032	285.367
8.12235	80.8316	49.8347	279.044	109.993	271.086	201.967	285.306
7.93599	79.8361	49.8192	278.948	109.922	270.96	201.979	285.239
7.77796	78.8486	49.8064	278.861	109.918	270.837	201.948	285.181
7.6118	77.8345	49.8095	278.775	109.897	270.719	201.873	285.122
7.43578	76.8281	49.7959	278.681	109.845	270.583	201.881	285.054
7.2621	75.8407	49.78	278.591	109.794	270.463	201.876	284.986
7.08762	74.8303	49.7558	278.5	109.741	270.348	201.792	284.921
6.93479	73.8463	49.7677	278.406	109.751	270.219	201.824	284.872
6.77492	72.829	49.7462	278.316	109.671	270.09	201.757	284.812
6.60125	71.8255	49.729	278.223	109.621	269.969	201.743	284.738
6.44873	70.8464	49.7222	278.13	109.604	269.855	201.75	284.665
6.28755	69.8428	49.7031	278.046	109.547	269.726	201.716	284.605
6.13688	68.8435	49.7031	277.955	109.531	269.6	201.675	284.544
5.97037	67.8429	49.675	277.861	109.488	269.475	201.596	284.485
5.8213	66.841	49.681	277.764	109.485	269.361	201.621	284.422
5.66482	65.826	49.6486	277.677	109.387	269.234	201.588	284.35
5.5198	64.8432	49.6542	277.595	109.358	269.103	201.568	284.28
5.37647	63.8409	49.6486	277.501	109.362	268.983	201.536	284.221
5.22749	62.8416	49.6148	277.407	109.286	268.868	201.532	284.165
5.09315	61.8465	49.6321	277.319	109.298	268.739	201.481	284.103
4.9457	60.8371	49.5821	277.229	109.256	268.604	201.454	284.035
4.80092	59.8357	49.5776	277.134	109.175	268.486	201.425	283.965
4.66412	58.8397	49.5804	277.04	109.153	268.359	201.408	283.906
4.52506	57.851	49.5596	276.946	109.138	268.226	201.368	283.841
4.37724	56.8416	49.5607	276.861	109.086	268.113	201.324	283.778
4.24473	55.8438	49.516	276.773	109.072	267.981	201.306	283.714
4.12004	54.8428	49.5143	276.684	108.985	267.85	201.27	283.645
3.99219	53.8349	49.515	276.595	108.939	267.735	201.295	283.581
3.85917	52.8455	49.5038	276.511	108.917	267.623	201.24	283.511
3.72327	51.831	49.4854	276.423	108.884	267.492	201.258	283.451
3.60102	50.827	49.4657	276.322	108.841	267.357	201.192	283.385
3.4694	49.8359	49.4789	276.226	108.802	267.236	201.159	283.325
3.35655	48.8442	49.4506	276.142	108.803	267.107	201.171	283.262
3.24038	47.8526	49.4425	276.049	108.784	266.977	201.152	283.193
3.11328	46.8453	49.3999	275.952	108.721	266.855	201.096	283.132
2.98972	45.8261	49.4142	275.858	108.674	266.74	201.108	283.069
2.87511	44.8349	49.3967	275.771	108.632	266.626	201.024	283.006
2.75755	43.833	49.3702	275.688	108.63	266.498	201.015	282.942
2.64744	42.8435	49.3923	275.598	108.529	266.37	200.986	282.879
2.53565	41.8411	49.3595	275.512	108.513	266.246	200.967	282.809
2.42233	40.8424	49.356	275.422	108.498	266.119	200.945	282.749
2.3193	39.8456	49.3271	275.322	108.489	265.991	200.91	282.685
2.1953	38.8322	49.332	275.228	108.428	265.868	200.909	282.626
2.10779	37.847	49.321	275.143	108.351	265.74	200.936	282.56
2.00434	36.8342	49.2978	275.05	108.357	265.617	200.866	282.497
1.90066	35.8462	49.2946	274.959	108.288	265.491	200.853	282.433
1.80868	34.8354	49.2739	274.865	108.278	265.371	200.787	282.366
1.71189	33.8419	49.2634	274.778	108.21	265.248	200.771	282.288
1.6146	32.8291	49.2472	274.687	108.19	265.131	200.719	282.234
1.52669	31.8372	49.2474	274.592	108.156	265.017	200.72	282.173
1.4495	30.85	49.2148	274.501	108.117	264.895	200.664	282.112
1.3646	29.8287	49.2159	274.411	108.056	264.764	200.615	282.045
1.28194	28.8235	49.207	274.318	108.095	264.652	200.64	281.974
1.20165	27.8456	49.1768	274.227	108.019	264.54	200.572	281.912
1.11858	26.8468	49.1702	274.134	107.971	264.401	200.555	281.866
1.0525	25.8322	49.1545	274.046	107.908	264.284	200.548	281.812
0.990055	24.8325	49.1488	273.962	107.905	264.175	200.564	281.723
0.915442	23.8548	49.1793	273.873	107.868	264.053	200.507	281.65
0.865107	22.8318	49.1479	273.782	107.819	263.931	200.467	281.581
0.804241	21.8494	49.1171	273.692	107.773	263.818	200.474	281.522
0.755455	20.8454	49.0973	273.599	107.768	263.712	200.425	281.467
0.708418	19.849	49.0942	273.508	107.722	263.583	200.393	281.417
0.655599	18.841	49.0862	273.414	107.72	263.454	200.393	281.36
0.627116	17.8501	49.0885	273.33	107.661	263.322	200.377	281.29
0.585352	16.8393	49.0527	273.24	107.616	263.207	200.331	281.209
0.559248	15.8431	49.0482	273.144	107.546	263.089	200.322	281.144
0.52292	14.8349	49.0389	273.049	107.566	262.95	200.259	281.079
0.498189	13.8392	49.0268	272.958	107.519	262.828	200.224	281.022
0.476848	12.8511	49.024	272.868	107.46	262.715	200.222	280.962
0.462668	11.8384	48.9965	272.78	107.441	262.592	200.208	280.907
0.453861	10.8508	48.9849	272.687	107.391	262.465	200.121	280.841
0.435522	9.8466	48.9765	272.597	107.367	262.346	200.157	280.779
0.431456	8.84005	48.9557	272.507	107.324	262.223	200.139	280.715
0.413921	7.8318	48.9567	272.429	107.305	262.096	200.092	280.649
0.414073	6.84745	48.9453	272.331	107.212	261.971	200.064	280.589
0.412505	5.84625	48.9165	272.233	107.196	261.84	200.044	280.531
0.41961	4.99335	48.9197	272.145	107.169	261.714	200.013	280.464
0.446147	4.97745	48.9057	272.054	107.095	261.593	199.993	280.4
0.412722	4.87065	48.8965	271.961	107.111	261.463	199.946	280.331
0.414105	4.80575	48.8622	271.869	107.098	261.339	199.957	280.271
0.412469	4.70165	48.8376	271.785	106.976	261.221	199.958	280.209
0.412601	4.59755	48.8625	271.691	107.003	261.097	199.898	280.146
0.414165	4.49885	48.8589	271.599	106.935	260.98	199.872	280.087
0.431005	4.39795	48.8285	271.506	106.875	260.862	199.815	280.023
0.420007	4.3	48.8081	271.422	106.89	260.732	199.799	279.959
0.41482	4.19945	48.7917	271.326	106.795	260.61	199.848	279.893
0.401936	4.1009	48.7853	271.234	106.785	260.496	199.736	279.828
0.392566	4.00215	48.7737	271.139	106.75	260.372	199.716	279.76
0.389044	3.8983	48.7555	271.052	106.754	260.255	199.709	279.696
0.386038	3.7998	48.7359	270.963	106.658	260.142	199.714	279.635
0.394478	3.6973	48.736	270.867	106.629	260.014	199.689	279.567
0.350297	3.6004	48.735	270.776	106.581	259.888	199.624	279.504
0.312392	3.49875	48.7169	270.686	106.569	259.761	199.608	279.44
0.250024	3.39965	48.6926	270.594	106.512	259.636	199.64	279.38
0.178984	3.2985	48.7011	270.501	106.534	259.503	199.562	279.313
0.0973426	3.2	48.6836	270.415	106.435	259.379	199.587	279.249
0.0469146	3.09975	48.6619	270.331	106.416	259.264	199.479	279.18
0.0463608	2.9987	48.6563	270.235	106.424	259.137	199.518	279.118
-0.00652683	2.90065	48.6483	270.153	106.402	259.002	199.475	279.052
-0.0138865	2.8022	48.6328	270.066	106.32	258.881	199.423	278.996
-0.00333794	2.69865	48.6203	269.975	106.261	258.765	199.416	278.929
0.00363232	2.59895	48.6058	269.887	106.271	258.649	199.413	278.866
-0.00395634	2.49985	48.6096	269.799	106.179	258.523	199.353	278.808
0.000150044	2.40005	48.5954	269.704	106.164	258.398	199.333	278.74
0.00359513	2.3006	48.5748	269.61	106.154	258.277	199.292	278.681
-0.00147888	2.20005	48.5537	269.52	106.056	258.158	199.284	278.615
-0.0190854	2.1013	48.5558	269.438	106.047	258.026	199.217	278.556
-0.023935	2.0009	48.5412	269.346	106.004	257.896	199.272	278.496
		48.5275	269.251	105.921	257.772	199.189	278.431
		48.5169	269.156	105.952	257.653	199.215	278.366
		48.4897	269.069	105.896	257.519	199.15	278.293
		48.4903	268.977	105.834	257.398	199.13	278.233
		48.4848	268.892	105.79	257.277	199.112	278.172
		48.4644	268.802	105.739	257.149	199.086	278.112
		48.4398	268.708	105.764	257.032	199.048	278.047
		48.44	268.62	105.65	256.92	199.031	277.98
		48.4228	268.53	105.614	256.789	199.01	277.911
		48.4148	268.436	105.612	256.661	199.012	277.848
		48.4159	268.346	105.586	256.535	198.931	277.788
		48.3909	268.255	105.485	256.414	198.931	277.723
		48.3956	268.174	105.509	256.286	198.913	277.665
		48.3639	268.09	105.432	256.156	198.859	277.598
		48.348	267.998	105.42	256.03	198.848	277.533
		48.345	267.911	105.39	255.912	198.835	277.473
		48.3351	267.819	105.354	255.784	198.807	277.405
		48.3143	267.726	105.333	255.66	198.773	277.339
		48.3003	267.637	105.261	255.531	198.794	277.28
		48.3067	267.554	105.224	255.412	198.719	277.216
		48.2899	267.462	105.213	255.288	198.691	277.156
		48.2719	267.373	105.165	255.176	198.678	277.092
		48.2695	267.283	105.114	255.056	198.66	277.034
		48.2504	267.19	105.089	254.919	198.682	276.971
		48.2418	267.098	105.029	254.791	198.599	276.903
		48.2138	267.006	105.026	254.668	198.595	276.838
		48.209	266.927	104.976	254.543	198.576	276.77
		48.2107	266.839	104.94	254.416	198.499	276.709
		48.1912	266.747	104.935	254.298	198.532	276.65
		48.17	266.655	104.858	254.173	198.457	276.584
		48.1604	266.563	104.827	254.059	198.449	276.523
		48.1542	266.475	104.785	253.936	198.429	276.461
		48.1227	266.385	104.791	253.813	198.406	276.394
		48.1244	266.293	104.704	253.687	198.399	276.332
		48.103	266.208	104.626	253.576	198.359	276.26
		48.0903	266.12	104.644	253.45	198.372	276.2
		48.0938	266.032	104.594	253.322	198.266	276.135
		48.0697	265.941	104.63	253.204	198.315	276.073
		48.0728	265.848	104.531	253.075	198.249	276.01
		48.0463	265.761	104.466	252.955	198.252	275.948
		48.0398	265.67	104.452	252.831	198.13	275.884
		48.0297	265.579	104.397	252.694	198.156	275.821
		48.0143	265.486	104.432	252.571	198.138	275.759
		48.0068	265.398	104.354	252.454	198.148	275.692
		47.9747	265.306	104.319	252.33	198.105	275.635
		47.9878	265.217	104.321	252.197	198.109	275.568
		47.9671	265.126	104.178	252.07	198.051	275.506
		47.9443	265.037	104.154	251.95	197.974	275.441
		47.9491	264.945	104.126	251.831	197.986	275.376
		47.9257	264.85	104.058	251.698	197.963	275.316
		47.9129	264.764	104.109	251.583	197.927	275.25
		47.9037	264.674	104.058	251.461	197.953	275.19
		47.8826	264.583	104.026	251.331	197.914	275.126
		47.8738	264.491	103.964	251.208	197.905	275.06
		47.8708	264.41	103.933	251.078	197.817	275.001
		47.8621	264.323	103.869	250.954	197.818	274.93
		47.8493	264.233	103.832	250.827	197.786	274.866
		47.8378	264.139	103.797	250.712	197.794	274.802
		47.8091	264.052	103.786	250.582	197.704	274.745
		47.8152	263.96	103.738	250.456	197.688	274.684
		47.7939	263.87	103.674	250.337	197.743	274.619
		47.7865	263.789	103.66	250.216	197.605	274.559
		47.7719	263.707	103.609	250.084	197.657	274.495
		47.7675	263.615	103.547	249.962	197.561	274.429
		47.7476	263.527	103.486	249.835	197.627	274.365
		47.7438	263.436	103.483	249.723	197.567	274.303
		47.7155	263.342	103.507	249.596	197.593	274.236
		47.7114	263.251	103.426	249.467	197.535	274.167
		47.6839	263.174	103.379	249.34	197.503	274.107
		47.693	263.081	103.285	249.219	197.456	274.045
		47.6539	262.975	103.293	249.096	197.424	273.985
		47.6688	262.906	103.273	248.966	197.444	273.922
		47.6527	262.819	103.215	248.848	197.376	273.86
		47.6344	262.718	103.179	248.721	197.394	273.788
		47.6314	262.624	103.125	248.597	197.312	273.722
		47.6196	262.543	103.124	248.474	197.302	273.664
		47.6047	262.451	103.081	248.347	197.335	273.598
		47.5939	262.351	103.073	248.223	197.207	273.535
		47.5852	262.259	103.015	248.101	197.27	273.469
		47.5629	262.175	102.913	247.987	197.21	273.409
		47.5554	262.083	102.925	247.871	197.188	273.348
		47.5361	261.993	102.865	247.745	197.182	273.285
		47.5132	261.894	102.861	247.613	197.082	273.219
		47.5198	261.804	102.822	247.496	197.087	273.155
		47.5156	261.715	102.769	247.363	197.13	273.09
		47.4788	261.628	102.71	247.233	197.076	273.02
		47.4798	261.53	102.693	247.111	197.021	272.952
		47.4683	261.441	102.661	246.994	197.056	272.889
		47.4553	261.361	102.566	246.869	196.985	272.822
		47.4413	261.267	102.535	246.751	196.989	272.755
		47.424	261.172	102.477	246.621	196.903	272.694
		47.405	261.08	102.528	246.499	196.909	272.637
		47.4036	260.994	102.489	246.375	196.897	272.576
		47.3961	260.906	102.43	246.257	196.86	272.509
		47.3713	260.818	102.407	246.131	196.831	272.45
		47.3758	260.722	102.33	246.011	196.816	272.383
		47.3624	260.63	102.295	245.893	196.824	272.32
		47.3304	260.543	102.231	245.76	196.779	272.251
		47.3222	260.454	102.254	245.641	196.719	272.191
		47.3197	260.359	102.185	245.513	196.723	272.125
		47.3053	260.267	102.161	245.385	196.699	272.067
		47.299	260.176	102.094	245.271	196.651	272.005
		47.2768	260.088	102.04	245.147	196.639	271.938
		47.2694	259.997	102.011	245.017	196.597	271.88
		47.2574	259.904	101.985	244.893	196.57	271.817
		47.2386	259.812	101.954	244.775	196.56	271.754
		47.2331	259.722	101.934	244.664	196.529	271.691
		47.2217	259.633	101.91	244.533	196.497	271.625
		47.2148	259.543	101.781	244.404	196.463	271.555
		47.1961	259.452	101.822	244.289	196.476	271.49
		47.1672	259.369	101.762	244.169	196.416	271.438
		47.1783	259.276	101.721	244.041	196.434	271.366
		47.1559	259.182	101.691	243.913	196.388	271.295
		47.1552	259.095	101.681	243.79	196.395	271.238
		47.1254	259.007	101.669	243.664	196.321	271.174
		47.1215	258.916	101.562	243.544	196.276	271.116
		47.1126	258.819	101.568	243.424	196.259	271.05
		47.1032	258.73	101.486	243.306	196.274	270.99
		47.0917	258.642	101.474	243.177	196.235	270.923
		47.0716	258.55	101.44	243.057	196.201	270.858
		47.0567	258.46	101.37	242.943	196.214	270.802
		47.046	258.366	101.34	242.812	196.144	270.745
		47.0293	258.276	101.263	242.685	196.14	270.678
		47.0189	258.19	101.24	242.564	196.108	270.612
		47.0236	258.099	101.182	242.447	196.097	270.55
		46.9898	258.009	101.194	242.322	196.059	270.491
		46.983	257.929	101.163	242.205	196.049	270.421
		46.9718	257.839	101.079	242.083	195.94	270.354
		46.9567	257.743	101.083	241.966	196	270.298
		46.9586	257.648	101.016	241.838	195.932	270.233
		46.9486	257.565	100.953	241.713	195.91	270.166
		46.9328	257.473	100.909	241.588	195.904	270.107
		46.9109	257.379	100.941	241.462	195.844	270.039
		46.9084	257.3	100.857	241.332	195.846	269.976
		46.8918	257.211	100.751	241.21	195.815	269.917
		46.879	257.122	100.737	241.08	195.775	269.852
		46.8592	257.026	100.75	240.954	195.771	269.793
		46.8482	256.936	100.712	240.842	195.726	269.727
		46.8432	256.846	100.641	240.708	195.706	269.668
		46.8247	256.755	100.654	240.581	195.732	269.605
		46.8183	256.674	100.558	240.465	195.696	269.541
		46.8007	256.584	100.495	240.34	195.721	269.479
		46.7822	256.497	100.476	240.204	195.646	269.42
		46.7819	256.399	100.462	240.08	195.634	269.356
		46.7675	256.309	100.406	239.968	195.555	269.293
		46.7422	256.222	100.367	239.842	195.539	269.229
		46.7484	256.133	100.331	239.709	195.577	269.167
		46.7266	256.04	100.283	239.583	195.476	269.102
		46.7145	255.949	100.235	239.462	195.47	269.049
		46.7137	255.869	100.192	239.344	195.445	268.983
		46.6973	255.776	100.175	239.227	195.415	268.913
		46.6743	255.685	100.128	239.088	195.402	268.852
		46.6639	255.595	100.096	238.971	195.377	268.784
		46.6608	255.503	100.015	238.85	195.309	268.723
		46.632	255.412	99.9969	238.729	195.342	268.66
		46.6361	255.322	99.9198	238.592	195.34	268.598
		46.6164	255.239	99.9324	238.465	195.245	268.535
		46.6109	255.148	99.8358	238.347	195.292	268.463
		46.5876	255.061	99.8428	238.22	195.206	268.393
		46.588	254.969	99.7844	238.101	195.195	268.331
		46.5824	254.871	99.7498	237.972	195.23	268.268
		46.5547	254.791	99.7022	237.854	195.137	268.206
		46.5508	254.716	99.7013	237.74	195.138	268.144
		46.5356	254.625	99.6513	237.608	195.11	268.082
		46.5163	254.53	99.6098	237.483	195.06	268.019
		46.5165	254.441	99.6023	237.373	195.007	267.958
		46.5017	254.352	99.5009	237.245	194.981	267.896
		46.483	254.268	99.4612	237.117	195.001	267.835
		46.4763	254.177	99.429	237.002	194.994	267.771
		46.4721	254.083	99.4253	236.878	194.923	267.706
		46.4513	253.997	99.365	236.754	194.941	267.641
		46.4374	253.907	99.3678	236.622	194.869	267.58
		46.4306	253.816	99.2539	236.503	194.837	267.52
		46.4135	253.725	99.2291	236.385	194.828	267.457
		46.4125	253.635	99.2142	236.257	194.812	267.388
		46.3931	253.544	99.1647	236.128	194.801	267.322
		46.3702	253.452	99.1049	236.005	194.728	267.262
		46.3502	253.369	99.075	235.878	194.748	267.197
		46.3599	253.287	98.9957	235.755	194.739	267.141
		46.3648	253.196	98.9578	235.627	194.638	267.074
		46.3433	253.104	98.9032	235.494	194.697	266.994
		46.3302	253.017	98.9284	235.375	194.596	266.94
		46.304	252.934	98.8229	235.249	194.665	266.879
		46.2937	252.844	98.8514	235.121	194.527	266.815
		46.2846	252.752	98.7673	235.004	194.561	266.75
		46.2808	252.659	98.7514	234.892	194.551	266.682
		46.2602	252.57	98.729	234.765	194.609	266.621
		46.2351	252.482	98.6795	234.633	194.487	266.555
		46.2338	252.389	98.5819	234.508	194.433	266.492
		46.2292	252.297	98.6085	234.386	194.444	266.432
		46.2101	252.207	98.6038	234.265	194.41	266.366
		46.2022	252.115	98.5268	234.146	194.37	266.305
		46.2074	252.038	98.4675	234.025	194.362	266.24
		46.185	251.943	98.4292	233.899	194.304	266.182
		46.1727	251.852	98.3643	233.775	194.295	266.121
		46.1521	251.762	98.3498	233.66	194.301	266.062
		46.1361	251.671	98.2583	233.532	194.264	265.998
		46.1188	251.582	98.2807	233.403	194.191	265.937
		46.124	251.49	98.22	233.289	194.229	265.874
		46.0973	251.398	98.1737	233.164	194.183	265.808
		46.0821	251.309	98.1317	233.033	194.159	265.743
		46.0785	251.218	98.0953	232.915	194.18	265.672
		46.0731	251.124	98.0056	232.787	194.116	265.6
		46.0552	251.036	98.0135	232.668	194.082	265.538
		46.0311	250.944	98.0005	232.542	194.022	265.476
		46.0255	250.855	97.9659	232.427	194.004	265.409
		46.0216	250.761	97.9075	232.299	193.987	265.34
		45.9899	250.671	97.8524	232.173	193.974	265.281
		45.9919	250.583	97.8417	232.047	193.913	265.218
		45.968	250.49	97.7544	231.928	193.892	265.16
		45.9697	250.41	97.7432	231.806	193.866	265.096
		45.9596	250.319	97.7446	231.691	193.851	265.029
		45.9388	250.229	97.6806	231.573	193.838	264.959
		45.9213	250.143	97.6119	231.45	193.867	264.901
		45.9161	250.048	97.5914	231.322	193.783	264.838
		45.9064	249.954	97.5101	231.196	193.766	264.778
		45.8825	249.866	97.4886	231.078	193.762	264.712
		45.8509	249.779	97.4452	230.951	193.662	264.65
		45.8578	249.689	97.4331	230.826	193.737	264.584
		45.8549	249.587	97.3943	230.706	193.674	264.525
		45.8256	249.507	97.3397	230.578	193.613	264.462
		45.8224	249.418	97.3042	230.463	193.608	264.395
		45.825	249.332	97.3229	230.336	193.544	264.332
		45.7992	249.24	97.2374	230.208	193.566	264.269
		45.7931	249.155	97.1879	230.086	193.558	264.21
		45.791	249.064	97.1449	229.971	193.492	264.15
		45.7438	248.974	97.1501	229.851	193.488	264.086
		45.7566	248.883	97.0959	229.723	193.497	264.026
		45.7319	248.8	96.9824	229.6	193.45	263.96
		45.7297	248.71	96.988	229.475	193.446	263.906
		45.7181	248.617	96.9194	229.349	193.387	263.839
		45.6952	248.526	96.8353	229.224	193.359	263.779
		45.695	248.434	96.8988	229.101	193.401	263.714
		45.6821	248.343	96.7597	228.981	193.298	263.649
		45.6554	248.254	96.8218	228.85	193.294	263.586
		45.6454	248.159	96.7088	228.723	193.267	263.526
		45.6489	248.07	96.7097	228.61	193.236	263.463
		45.6315	247.985	96.7214	228.498	193.223	263.405
		45.6013	247.897	96.5589	228.368	193.159	263.344
		45.5947	247.801	96.6359	228.237	193.125	263.278
		45.5889	247.711	96.5089	228.107	193.102	263.214
		45.5889	247.623	96.479	227.987	193.077	263.151
		45.5484	247.531	96.4519	227.859	193.073	263.087
		45.5497	247.44	96.4346	227.729	193.041	263.018
		45.5351	247.349	96.366	227.608	192.999	262.954
		45.53	247.261	96.3272	227.487	192.994	262.889
		45.5192	247.169	96.2997	227.367	192.98	262.829
		45.4975	247.076	96.3258	227.239	192.927	262.763
		45.478	246.99	96.2651	227.112	192.919	262.697
		45.4712	246.898	96.2259	226.982	192.888	262.631
		45.4568	246.809	96.1671	226.856	192.932	262.57
		45.4483	246.716	96.1133	226.73	192.796	262.506
		45.4429	246.635	96.0396	226.601	192.862	262.447
		45.4055	246.545	96.0363	226.474	192.778	262.382
		45.4157	246.455	95.935	226.353	192.747	262.316
		45.3873	246.363	95.9097	226.237	192.754	262.255
		45.4025	246.275	95.8752	226.113	192.787	262.19
		45.3813	246.186	95.8444	225.985	192.662	262.131
		45.3648	246.095	95.8205	225.859	192.693	262.064
		45.357	246.005	95.8047	225.741	192.617	262.001
		45.3404	245.916	95.7519	225.614	192.607	261.946
		45.3324	245.825	95.6744	225.486	192.613	261.881
		45.296	245.734	95.6697	225.369	192.554	261.821
		45.2939	245.646	95.6169	225.246	192.547	261.757
		45.2972	245.552	95.5179	225.13	192.521	261.689
		45.2636	245.463	95.5469	225.003	192.498	261.622
		45.2698	245.374	95.5338	224.874	192.467	261.559
		45.2421	245.284	95.4568	224.75	192.44	261.498
		45.2584	245.194	95.4147	224.622	192.428	261.439
		45.224	245.102	95.3629	224.5	192.414	261.373
		45.2209	245.013	95.3059	224.374	192.41	261.313
		45.2122	244.934	95.2984	224.244	192.334	261.246
		45.1822	244.843	95.2466	224.124	192.301	261.188
		45.1811	244.751	95.2457	224.005	192.336	261.123
		45.163	244.658	95.2102	223.884	192.267	261.06
		45.1439	244.57	95.1313	223.762	192.256	261.001
		45.1318	244.479	95.12	223.648	192.199	260.934
		45.1242	244.387	95.0491	223.526	192.189	260.871
		45.1138	244.299	95.1004	223.391	192.212	260.803
		45.1078	244.207	95.0122	223.262	192.153	260.739
		45.0865	244.114	94.994	223.139	192.114	260.681
		45.0881	244.028	94.9575	223.02	192.091	260.618
		45.0719	243.934	94.8861	222.887	192.067	260.554
		45.0629	243.852	94.8725	222.757	192.068	260.489
		45.0355	243.77	94.7455	222.635	191.99	260.425
		45.0354	243.681	94.7535	222.51	191.985	260.36
		45.0241	243.59	94.7707	222.389	191.979	260.302
		44.9922	243.499	94.6731	222.263	191.968	260.237
		44.9893	243.409	94.7245	222.147	191.926	260.168
		44.9891	243.318	94.6376	222.029	191.854	260.107
		44.9506	243.226	94.5844	221.899	191.82	260.043
		44.961	243.135	94.5587	221.782	191.832	259.981
		44.9478	243.047	94.4653	221.66	191.844	259.919
		44.9281	242.95	94.4709	221.542	191.771	259.859
		44.9133	242.86	94.4182	221.409	191.745	259.794
		44.9024	242.772	94.3588	221.285	191.718	259.732
		44.8941	242.682	94.3084	221.158	191.73	259.668
		44.8748	242.589	94.2636	221.036	191.665	259.605
		44.8446	242.497	94.3121	220.912	191.628	259.542
		44.8501	242.407	94.2342	220.791	191.604	259.481
		44.8445	242.316	94.1566	220.664	191.582	259.42
		44.8372	242.225	94.1104	220.539	191.564	259.347
		44.818	242.134	94.0857	220.414	191.549	259.284
		44.7856	242.04	93.9824	220.282	191.572	259.228
		44.7927	241.951	94.0203	220.167	191.511	259.163
		44.7738	241.869	93.9605	220.047	191.514	259.104
		44.7667	241.779	93.918	219.919	191.427	259.042
		44.7507	241.697	93.9292	219.79	191.429	258.967
		44.7427	241.605	93.8171	219.663	191.444	258.905
		44.7153	241.517	93.7751	219.542	191.383	258.859
		44.7052	241.425	93.8003	219.424	191.334	258.801
		44.7032	241.333	93.7676	219.291	191.368	258.732
		44.7057	241.242	93.7163	219.168	191.295	258.658
		44.6769	241.152	93.6532	219.046	191.238	258.59
		44.6558	241.063	93.6261	218.929	191.296	258.533
		44.6532	240.98	93.5603	218.804	191.206	258.475
		44.6484	240.887	93.4958	218.684	191.233	258.412
		44.6232	240.798	93.4818	218.555	191.2	258.343
		44.6103	240.709	93.4515	218.431	191.129	258.271
		44.6055	240.616	93.3992	218.315	191.131	258.21
		44.5854	240.515	93.3758	218.199	191.129	258.153
		44.5732	240.428	93.4132	218.071	191.065	258.089
		44.5572	240.335	93.2441	217.943	191.043	258.029
		44.5491	240.247	93.2395	217.818	190.948	257.963
		44.5425	240.155	93.2021	217.698	191.015	257.899
		44.5319	240.063	93.1815	217.579	190.983	257.831
		44.5066	239.976	93.1377	217.448	190.995	257.764
		44.4931	239.884	93.1269	217.325	190.923	257.703
		44.4821	239.792	93.1372	217.215	190.858	257.64
		44.4759	239.711	93.0933	217.092	190.908	257.578
		44.4617	239.623	93.0027	216.969	190.81	257.516
		44.4547	239.528	92.9546	216.844	190.822	257.452
		44.4309	239.442	92.9046	216.731	190.77	257.391
		44.4262	239.354	92.8766	216.601	190.751	257.324
		44.4094	239.262	92.8472	216.471	190.759	257.262
		44.3886	239.168	92.7883	216.357	190.735	257.204
		44.3791	239.086	92.737	216.233	190.652	257.143
		44.3677	238.999	92.6763	216.105	190.633	257.079
		44.3578	238.905	92.6389	215.982	190.588	257.015
		44.3494	238.814	92.6305	215.868	190.61	256.954
		44.3348	238.734	92.6062	215.753	190.599	256.887
		44.3309	238.644	92.5548	215.624	190.546	256.821
		44.3032	238.555	92.496	215.507	190.531	256.762
		44.3047	238.461	92.425	215.379	190.512	256.697
		44.2901	238.367	92.3942	215.252	190.473	256.637
		44.2599	238.281	92.3638	215.122	190.521	256.57
		44.2569	238.193	92.3139	214.999	190.398	256.504
		44.2597	238.098	92.341	214.878	190.352	256.435
		44.228	238.007	92.27	214.762	190.309	256.372
		44.2202	237.92	92.1995	214.633	190.371	256.308
		44.2143	237.832	92.2335	214.503	190.3	256.248
		44.1866	237.735	92.1472	214.38	190.271	256.184
		44.1758	237.648	92.142	214.254	190.269	256.123
		44.1748	237.556	92.0215	214.127	190.288	256.056
		44.1595	237.469	92.0341	214.005	190.244	255.988
		44.153	237.378	91.9954	213.882	190.225	255.936
		44.1293	237.284	91.9398	213.753	190.18	255.879
		44.1158	237.191	91.9309	213.625	190.106	255.812
		44.1159	237.104	91.888	213.499	190.119	255.752
		44.0833	237.014	91.8511	213.383	190.025	255.68
		44.0614	236.922	91.7773	213.257	190.033	255.621
		44.0527	236.833	91.7778	213.135	190.062	255.56
		44.043	236.742	91.6928	213.016	190.053	255.517
		44.0358	236.65	91.6661	212.9	189.979	255.437
		44.0291	236.562	91.5826	212.773	189.982	255.367
		44.0167	236.48	91.6311	212.648	189.955	255.296
		44.0033	236.389	91.5634	212.514	189.921	255.24
		43.9977	236.297	91.4962	212.389	189.897	255.186
		43.9603	236.208	91.4719	212.269	189.844	255.127
		43.9532	236.127	91.4028	212.146	189.797	255.063
		43.9463	236.045	91.3934	212.02	189.819	254.978
		43.9408	235.953	91.3383	211.89	189.766	254.922
		43.9163	235.867	91.3243	211.768	189.772	254.869
		43.9201	235.774	91.2673	211.642	189.766	254.809
		43.902	235.682	91.2529	211.512	189.687	254.743
		43.8812	235.593	91.2052	211.396	189.684	254.677
		43.8708	235.502	91.1403	211.269	189.637	254.612
		43.8571	235.411	91.1193	211.153	189.645	254.553
		43.8375	235.328	91.0931	211.024	189.609	254.496
		43.8157	235.237	91.0712	210.903	189.57	254.433
		43.8324	235.149	90.9834	210.78	189.525	254.364
		43.8096	235.058	91.0152	210.651	189.573	254.297
		43.8071	234.967	90.9932	210.531	189.518	254.231
		43.7849	234.88	90.8727	210.406	189.483	254.176
		43.7687	234.789	90.8484	210.274	189.472	254.11
		43.751	234.696	90.8214	210.148	189.398	254.049
		43.7353	234.604	90.7765	210.033	189.436	253.987
		43.7117	234.517	90.7018	209.92	189.393	253.919
		43.7084	234.432	90.6546	209.806	189.395	253.855
		43.6774	234.339	90.6163	209.681	189.288	253.797
		43.6904	234.249	90.6014	209.552	189.335	253.737
		43.6793	234.16	90.5925	209.425	189.281	253.675
		43.6623	234.076	90.5066	209.306	189.25	253.614
		43.6627	233.984	90.5047	209.183	189.22	253.551
		43.6484	233.894	90.3941	209.069	189.211	253.481
		43.6363	233.804	90.3721	208.939	189.143	253.424
		43.6239	233.726	90.3319	208.811	189.141	253.362
		43.6044	233.633	90.281	208.686	189.095	253.301
		43.5712	233.548	90.3067	208.562	189.119	253.235
		43.5802	233.458	90.2502	208.435	189.021	253.177
		43.562	233.372	90.1722	208.31	189.076	253.11
		43.5593	233.288	90.1344	208.183	189.03	253.05
		43.5651	233.196	90.1395	208.061	189.047	252.983
		43.5284	233.105	90.097	207.934	188.972	252.926
		43.5173	233.018	90.0237	207.823	188.993	252.868
		43.5007	232.925	89.991	207.708	188.927	252.803
		43.5025	232.833	89.928	207.577	188.899	252.738
		43.4834	232.744	89.9439	207.458	188.877	252.669
		43.469	232.654	89.8864	207.343	188.877	252.604
		43.463	232.564	89.8257	207.219	188.856	252.542
		43.4437	232.472	89.8112	207.093	188.815	252.469
		43.4353	232.378	89.7809	206.978	188.779	252.406
		43.4076	232.3	89.7491	206.862	188.716	252.342
		43.4166	232.211	89.6534	206.73	188.709	252.284
		43.4016	232.129	89.6739	206.6	188.701	252.218
		43.4076	232.037	89.6254	206.472	188.705	252.16
		43.3691	231.947	89.5717	206.354	188.61	252.094
		43.3588	231.858	89.5497	206.239	188.566	252.033
		43.3378	231.764	89.4755	206.121	188.587	251.968
		43.3274	231.676	89.4255	205.993	188.54	251.903
		43.3141	231.593	89.3928	205.878	188.536	251.837
		43.2825	231.504	89.3559	205.753	188.493	251.766
		43.2703	231.422	89.3017	205.635	188.47	251.702
		43.2801	231.328	89.2765	205.513	188.457	251.641
		43.2612	231.241	89.2196	205.396	188.415	251.58
		43.2505	231.154	89.2569	205.27	188.367	251.516
		43.2322	231.056	89.1388	205.141	188.385	251.443
		43.2041	230.97	89.1574	205.012	188.306	251.373
		43.2195	230.892	89.0809	204.884	188.336	251.312
		43.2023	230.805	89.0921	204.763	188.265	251.246
		43.1928	230.708	88.9716	204.634	188.243	251.18
		43.1885	230.612	88.9795	204.524	188.246	251.109
		43.1659	230.528	88.8978	204.408	188.18	251.051
		43.151	230.438	88.8894	204.278	188.175	250.988
		43.1373	230.347	88.8231	204.157	188.135	250.927
		43.1235	230.252	88.7839	204.032	188.121	250.862
		43.1092	230.159	88.7736	203.912	188.045	250.802
		43.1074	230.069	88.7418	203.783	188.092	250.736
		43.0831	229.984	88.7372	203.66	188.081	250.67
		43.0731	229.895	88.6484	203.539	188.039	250.612
		43.0606	229.804	88.6111	203.41	188.017	250.548
		43.0377	229.722	88.5368	203.286	188.005	250.477
		43.0318	229.631	88.5387	203.158	187.967	250.414
		43.0291	229.541	88.4976	203.03	187.937	250.344
		43.008	229.446	88.4738	202.909	187.935	250.282
		42.9878	229.362	88.4252	202.797	187.861	250.22
		42.972	229.274	88.3794	202.682	187.886	250.162
		42.9705	229.192	88.3215	202.559	187.829	250.107
		42.9452	229.1	88.2739	202.438	187.818	250.032
		42.9377	229.008	88.2122	202.313	187.78	249.962
		42.9162	228.915	88.2641	202.196	187.763	249.9
		42.9163	228.826	88.1894	202.068	187.677	249.845
		42.9058	228.733	88.0988	201.937	187.688	249.782
		42.8864	228.643	88.1137	201.809	187.685	249.718
		42.8776	228.547	88.0749	201.685	187.616	249.653
		42.8433	228.457	87.9923	201.561	187.576	249.581
		42.8402	228.371	87.9199	201.434	187.585	249.531
		42.8254	228.282	87.8863	201.317	187.585	249.471
		42.8144	228.185	87.9031	201.193	187.569	249.407
		42.808	228.093	87.8316	201.065	187.464	249.344
		42.79	228.005	87.7985	200.937	187.476	249.278
		42.7668	227.912	87.7952	200.811	187.499	249.215
		42.7464	227.815	87.7046	200.689	187.416	249.153
		42.7472	227.727	87.6425	200.561	187.459	249.089
		42.7463	227.635	87.6224	200.429	187.4	249.034
		42.7172	227.547	87.586	200.305	187.357	248.97
		42.695	227.453	87.5328	200.177	187.332	248.905
		42.6995	227.363	87.5342	200.053	187.318	248.845
		42.6775	227.269	87.4963	199.929	187.307	248.783
		42.6815	227.18	87.4669	199.815	187.199	248.72
		42.6534	227.085	87.4254	199.685	187.208	248.657
		42.6452	226.998	87.3674	199.555	187.176	248.592
		42.6313	226.907	87.3222	199.435	187.199	248.524
		42.6182	226.811	87.2521	199.309	187.079	248.463
		42.6022	226.723	87.2189	199.185	187.109	248.396
		42.5791	226.631	87.14	199.066	187.095	248.339
		42.5746	226.544	87.1325	198.938	187.059	248.275
		42.5592	226.446	87.1475	198.823	187.01	248.209
		42.544	226.362	87.0149	198.693	187.09	248.15
		42.5451	226.267	87.0088	198.566	186.984	248.083
		42.5142	226.175	86.9359	198.44	186.954	248.023
		42.4955	226.082	86.9252	198.313	186.914	247.956
		42.4989	225.995	86.9462	198.187	186.907	247.889
		42.4694	225.9	86.8771	198.06	186.866	247.831
		42.4807	225.808	86.8486	197.931	186.862	247.764
		42.4414	225.726	86.7632	197.807	186.824	247.7
		42.4529	225.637	86.7113	197.695	186.843	247.64
		42.4277	225.548	86.6763	197.578	186.775	247.579
		42.4195	225.453	86.6534	197.442	186.762	247.513
		42.3919	225.37	86.6184	197.318	186.771	247.45
		42.3784	225.277	86.5595	197.207	186.69	247.383
		42.3728	225.19	86.5058	197.092	186.694	247.325
		42.3527	225.097	86.5175	196.966	186.651	247.26
		42.3445	225.001	86.4503	196.848	186.647	247.202
		42.3392	224.912	86.4321	196.736	186.594	247.139
		42.3243	224.823	86.3872	196.606	186.582	247.074
		42.308	224.729	86.2999	196.483	186.564	247.013
		42.2939	224.635	86.2971	196.354	186.537	246.944
		42.2889	224.548	86.2359	196.229	186.499	246.875
		42.2662	224.46	86.2037	196.106	186.489	246.818
		42.2775	224.363	86.1902	195.981	186.417	246.754
		42.2474	224.272	86.1336	195.853	186.38	246.684
		42.2293	224.183	86.1084	195.732	186.367	246.62
		42.2069	224.095	86.0216	195.613	186.359	246.548
		42.217	224.009	86.0216	195.486	186.272	246.486
		42.1827	223.916	85.9725	195.357	186.327	246.42
		42.1685	223.828	85.9067	195.228	186.307	246.36
		42.1584	223.741	85.8871	195.102	186.25	246.293
		42.1572	223.648	85.8819	194.974	186.215	246.233
		42.1261	223.56	85.8035	194.849	186.199	246.173
		42.116	223.471	85.81	194.717	186.208	246.11
		42.1155	223.379	85.733	194.591	186.097	246.042
		42.0956	223.297	85.6853	194.467	186.138	245.976
		42.0713	223.207	85.6685	194.343	186.117	245.915
		42.0602	223.117	85.5873	194.227	186.079	245.85
		42.0526	223.028	85.5326	194.112	186.078	245.792
		42.0576	222.934	85.5308	193.988	186.047	245.728
		42.033	222.846	85.4668	193.861	185.967	245.666
		42.0142	222.757	85.4318	193.731	185.948	245.599
		41.9944	222.665	85.4005	193.603	185.953	245.534
		41.9964	222.574	85.3668	193.477	185.87	245.468
		41.9848	222.493	85.2861	193.352	185.837	245.404
		41.966	222.403	85.2711	193.228	185.821	245.343
		41.9368	222.311	85.2235	193.111	185.803	245.284
		41.9344	222.22	85.1847	192.987	185.818	245.223
		41.9178	222.132	85.1123	192.87	185.787	245.157
		41.9176	222.042	85.1016	192.742	185.766	245.091
		41.8916	221.949	85.0857	192.617	185.706	245.029
		41.8982	221.858	85.0666	192.501	185.671	244.975
		41.8786	221.768	85.0157	192.376	185.665	244.913
		41.8419	221.68	84.9045	192.248	185.683	244.848
		41.8288	221.588	84.9031	192.125	185.639	244.783
		41.8212	221.494	84.876	192.006	185.641	244.715
		41.8185	221.403	84.7691	191.88	185.612	244.654
		41.798	221.318	84.7817	191.755	185.542	244.597
		41.7667	221.225	84.7144	191.642	185.53	244.534
		41.78	221.135	84.7378	191.51	185.513	244.472
		41.767	221.043	84.6136	191.388	185.484	244.404
		41.7374	220.953	84.6313	191.275	185.463	244.33
		41.7251	220.872	84.5996	191.142	185.425	244.273
		41.7244	220.781	84.5519	191.014	185.404	244.21
		41.7137	220.691	84.537	190.897	185.349	244.152
		41.7051	220.608	84.4819	190.773	185.358	244.088
		41.6797	220.519	84.3843	190.655	185.316	244.02
		41.6645	220.435	84.2946	190.528	185.229	243.95
		41.6583	220.356	84.324	190.401	185.241	243.885
		41.6664	220.267	84.2937	190.278	185.215	243.822
		41.6456	220.173	84.2036	190.147	185.19	243.754
		41.6154	220.083	84.2082	190.017	185.227	243.692
		41.6253	220.001	84.1419	189.889	185.123	243.621
		41.586	219.906	84.1368	189.764	185.096	243.554
		41.577	219.805	84.0714	189.637	185.099	243.495
		41.5773	219.715	84.0317	189.503	185.055	243.429
		41.5547	219.635	83.9906	189.381	185.051	243.371
		41.5506	219.541	83.9612	189.255	185.039	243.304
		41.529	219.443	83.8748	189.126	184.984	243.244
		41.516	219.359	83.8472	188.999	184.929	243.179
		41.502	219.272	83.8589	188.873	184.918	243.115
		41.4848	219.179	83.8089	188.75	184.921	243.046
		41.4635	219.083	83.7282	188.633	184.883	242.979
		41.4552	218.996	83.6446	188.522	184.816	242.912
		41.4555	218.919	83.666	188.406	184.825	242.843
		41.4434	218.824	83.6464	188.284	184.782	242.781
		41.4209	218.74	83.6002	188.159	184.774	242.72
		41.4136	218.651	83.5647	188.033	184.761	242.646
		41.3942	218.562	83.4919	187.904	184.712	242.577
		41.3804	218.466	83.4727	187.779	184.67	242.511
		41.3654	218.376	83.419	187.665	184.675	242.457
		41.3498	218.29	83.3429	187.541	184.589	242.39
		41.3315	218.2	83.3471	187.424	184.601	242.33
		41.3197	218.106	83.2995	187.296	184.537	242.264
		41.3171	218.016	83.2294	187.179	184.571	242.195
		41.2895	217.926	83.1995	187.062	184.515	242.133
		41.2872	217.835	83.1486	186.942	184.492	242.07
		41.2737	217.745	83.1533	186.813	184.477	242.012
		41.2591	217.652	83.0804	186.702	184.441	241.945
		41.2528	217.562	83.0473	186.579	184.417	241.879
		41.2279	217.469	82.9894	186.463	184.412	241.819
		41.2308	217.379	82.981	186.333	184.396	241.757
		41.1967	217.293	82.9165	186.206	184.347	241.697
		41.1953	217.2	82.8736	186.084	184.308	241.634
		41.1708	217.107	82.8796	185.956	184.234	241.569
		41.1773	217.016	82.7652	185.834	184.272	241.504
		41.1471	216.929	82.7316	185.715	184.212	241.444
		41.1291	216.837	82.7227	185.591	184.173	241.379
		41.1243	216.746	82.6919	185.482	184.199	241.317
		41.1035	216.655	82.6438	185.365	184.154	241.253
		41.0948	216.565	82.6176	185.24	184.151	241.19
		41.078	216.478	82.5663	185.122	184.086	241.124
		41.0664	216.385	82.4948	184.993	184.077	241.062
		41.0508	216.294	82.4561	184.871	184.059	241.002
		41.0416	216.202	82.3533	184.748	184.031	240.944
		41.0325	216.112	82.3641	184.622	183.969	240.87
		41.0132	216.019	82.3435	184.495	183.899	240.807
		40.9861	215.939	82.2945	184.37	183.917	240.746
		40.9673	215.847	82.2352	184.246	183.909	240.683
		40.9785	215.756	82.2272	184.116	183.889	240.624
		40.9428	215.669	82.167	183.986	183.879	240.563
		40.9396	215.578	82.1759	183.861	183.812	240.486
		40.9344	215.488	82.0904	183.738	183.859	240.422
		40.9306	215.391	82.0353	183.613	183.784	240.355
		40.9084	215.307	81.9979	183.487	183.771	240.299
		40.8835	215.219	81.9648	183.371	183.723	240.24
		40.8835	215.124	81.9592	183.253	183.69	240.179
		40.8617	215.033	81.9003	183.124	183.663	240.113
		40.846	214.949	81.8237	182.998	183.658	240.047
		40.8472	214.858	81.7663	182.88	183.62	239.98
		40.8224	214.759	81.8237	182.755	183.567	239.914
		40.8035	214.668	81.7434	182.636	183.594	239.85
		40.8004	214.587	81.658	182.519	183.517	239.785
		40.776	214.495	81.6556	182.394	183.528	239.726
		40.7664	214.412	81.5744	182.272	183.485	239.66
		40.7585	214.319	81.6234	182.158	183.458	239.6
		40.7429	214.229	81.5104	182.042	183.405	239.534
		40.7352	214.139	81.4721	181.926	183.415	239.474
		40.7217	214.045	81.4698	181.803	183.411	239.413
		40.689	213.958	81.4487	181.688	183.332	239.351
		40.6923	213.876	81.3334	181.56	183.322	239.287
		40.6781	213.781	81.2942	181.435	183.336	239.223
		40.6734	213.694	81.2484	181.312	183.262	239.159
		40.6542	213.607	81.2269	181.177	183.253	239.098
		40.6291	213.516	81.1643	181.053	183.204	239.026
		40.6347	213.42	81.1648	180.929	183.176	238.973
		40.609	213.331	81.0836	180.803	183.138	238.915
		40.5883	213.24	81.0831	180.687	183.153	238.855
		40.597	213.145	81.0256	180.575	183.067	238.787
		40.5625	213.054	80.9874	180.449	183.04	238.722
		40.5557	212.966	80.9192	180.319	183.088	238.655
		40.5438	212.875	80.9024	180.188	183.06	238.597
		40.5152	212.784	80.8365	180.072	183.022	238.545
		40.5089	212.702	80.7964	179.957	182.996	238.478
		40.4986	212.612	80.7959	179.838	182.928	238.407
		40.4915	212.521	80.7198	179.71	182.885	238.345
		40.482	212.43	80.6917	179.59	182.875	238.287
		40.4532	212.337	80.6231	179.463	182.881	238.229
		40.4416	212.252	80.5801	179.332	182.843	238.169
		40.4289	212.162	80.5811	179.221	182.85	238.109
		40.408	212.07	80.5283	179.101	182.809	238.042
		40.4018	211.981	80.4881	178.978	182.768	237.975
		40.3919	211.89	80.4685	178.847	182.715	237.902
		40.3922	211.799	80.4139	178.72	182.678	237.84
		40.3524	211.706	80.3541	178.608	182.705	237.78
		40.3485	211.616	80.2476	178.481	182.679	237.719
		40.3354	211.528	80.2771	178.357	182.626	237.654
		40.3187	211.437	80.2051	178.223	182.585	237.593
		40.3077	211.344	80.1921	178.104	182.525	237.52
		40.2917	211.263	80.1342	177.986	182.518	237.461
		40.2861	211.175	80.0889	177.862	182.525	237.407
		40.2581	211.083	80.0286	177.734	182.471	237.341
		40.2522	210.994	80.0099	177.606	182.407	237.278
		40.2408	210.898	79.9502	177.481	182.421	237.209
		40.2095	210.813	79.9156	177.362	182.367	237.149
		40.2095	210.729	79.847	177.234	182.405	237.092
		40.1916	210.643	79.8759	177.111	182.365	237.031
		40.2039	210.547	79.8371	176.996	182.296	236.966
		40.1831	210.458	79.7746	176.877	182.323	236.901
		40.15	210.376	79.7437	176.751	182.315	236.843
		40.1424	210.275	79.719	176.638	182.234	236.777
		40.1381	210.184	79.6419	176.521	182.172	236.713
		40.1176	210.095	79.613	176.398	182.155	236.653
		40.0916	210.005	79.5481	176.272	182.145	236.59
		40.0837	209.913	79.4995	176.153	182.13	236.522
		40.0705	209.831	79.507	176.025	182.126	236.465
		40.0696	209.743	79.407	175.896	182.072	236.402
		40.0647	209.654	79.4131	175.776	182.031	236.338
		40.0334	209.56	79.3776	175.652	181.989	236.276
		40.0093	209.47	79.2968	175.528	181.967	236.212
		40.0061	209.38	79.3071	175.412	181.942	236.153
		39.996	209.29	79.2469	175.301	181.967	236.093
		39.9888	209.196	79.2114	175.186	181.872	236.03
		39.9497	209.114	79.1138	175.061	181.872	235.966
		39.9504	209.023	79.0904	174.933	181.856	235.902
		39.9376	208.937	79.0862	174.819	181.826	235.839
		39.9236	208.847	79.0232	174.695	181.832	235.774
		39.8938	208.747	78.9975	174.571	181.76	235.713
		39.8962	208.658	78.9937	174.451	181.764	235.647
		39.8959	208.571	78.9498	174.321	181.781	235.588
		39.8748	208.479	78.7855	174.197	181.747	235.525
		39.8688	208.387	78.7971	174.072	181.662	235.458
		39.8263	208.299	78.7733	173.944	181.689	235.392
		39.8364	208.209	78.6888	173.817	181.603	235.326
		39.8104	208.119	78.6734	173.703	181.605	235.268
		39.7958	208.028	78.6617	173.576	181.533	235.204
		39.79	207.936	78.5548	173.448	181.527	235.136
		39.7757	207.841	78.5314	173.323	181.524	235.07
		39.756	207.759	78.5422	173.207	181.438	235.01
		39.7473	207.664	78.5127	173.091	181.456	234.944
		39.7286	207.572	78.4544	172.967	181.448	234.886
		39.72	207.48	78.382	172.85	181.378	234.824
		39.7132	207.39	78.3059	172.723	181.374	234.764
		39.6839	207.298	78.248	172.595	181.297	234.697
		39.671	207.216	78.2839	172.472	181.3	234.639
		39.6551	207.127	78.2269	172.347	181.282	234.574
		39.6552	207.035	78.1644	172.222	181.264	234.5
		39.6409	206.945	78.1681	172.098	181.217	234.439
		39.6191	206.855	78.1303	171.982	181.208	234.385
		39.5913	206.762	78.0135	171.867	181.186	234.318
		39.5734	206.672	77.9906	171.738	181.176	234.258
		39.5723	206.583	77.9953	171.608	181.097	234.191
		39.5479	206.493	77.9323	171.481	181.118	234.127
		39.5635	206.413	77.8888	171.357	181.066	234.065
		39.5273	206.323	77.83	171.234	181.041	234.012
		39.5306	206.229	77.7702	171.116	181.049	233.943
		39.5116	206.145	77.7156	170.988	180.951	233.873
		39.4946	206.055	77.674	170.866	180.963	233.814
		39.479	205.973	77.6371	170.74	180.945	233.751
		39.4624	205.885	77.6189	170.624	180.91	233.693
		39.471	205.794	77.6133	170.496	180.846	233.626
		39.444	205.701	77.5227	170.37	180.805	233.566
		39.4343	205.61	77.505	170.244	180.857	233.502
		39.4059	205.522	77.405	170.123	180.755	233.434
		39.3991	205.431	77.4022	170.011	180.83	233.374
		39.3962	205.338	77.3485	169.894	180.713	233.309
		39.3795	205.246	77.3186	169.763	180.758	233.248
		39.3601	205.155	77.3014	169.634	180.666	233.189
		39.3228	205.073	77.2397	169.509	180.678	233.128
		39.3238	204.98	77.2052	169.386	180.669	233.064
		39.3277	204.891	77.1673	169.265	180.573	232.99
		39.3163	204.798	77.108	169.14	180.604	232.931
		39.2917	204.711	77.1234	169.024	180.536	232.87
		39.2837	204.622	77.0057	168.896	180.503	232.802
		39.2657	204.529	76.9847	168.767	180.481	232.737
		39.247	204.447	76.945	168.653	180.472	232.673
		39.2362	204.364	76.9044	168.527	180.417	232.608
		39.2274	204.272	76.8764	168.404	180.4	232.549
		39.1997	204.183	76.7891	168.288	180.383	232.481
		39.1949	204.092	76.7508	168.175	180.331	232.401
		39.1873	204.003	76.7097	168.059	180.331	232.332
		39.1619	203.909	76.6751	167.935	180.292	232.276
		39.1435	203.823	76.6901	167.817	180.241	232.216
		39.1211	203.729	76.6532	167.687	180.249	232.161
		39.1219	203.636	76.5369	167.558	180.207	232.098
		39.1034	203.547	76.4967	167.434	180.175	232.03
		39.103	203.459	76.4771	167.309	180.135	231.967
		39.0969	203.369	76.4608	167.18	180.104	231.909
		39.0841	203.275	76.4491	167.064	180.13	231.843
		39.0535	203.183	76.3492	166.939	180.071	231.783
		39.0389	203.093	76.2987	166.814	180.025	231.718
		39.0123	203.004	76.2445	166.684	179.982	231.657
		39.0147	202.911	76.231	166.558	179.987	231.592
		38.9977	202.822	76.1502	166.447	179.969	231.525
		38.9842	202.731	76.1063	166.319	179.894	231.464
		38.9779	202.64	76.0993	166.188	179.952	231.403
		38.9599	202.547	76.0274	166.069	179.891	231.338
		38.9312	202.459	76.0223	165.942	179.879	231.278
		38.9257	202.366	75.9176	165.827	179.837	231.21
		38.9211	202.285	75.9265	165.698	179.806	231.151
		38.8928	202.196	75.8481	165.578	179.744	231.085
		38.8814	202.106	75.8219	165.461	179.734	231.025
		38.8727	202.011	75.8018	165.336	179.668	230.953
		38.8649	201.93	75.736	165.209	179.73	230.894
		38.8431	201.84	75.7098	165.076	179.669	230.832
		38.8421	201.75	75.6491	164.953	179.631	230.768
		38.8247	201.658	75.6342	164.828	179.586	230.702
		38.8159	201.565	75.5865	164.701	179.559	230.634
		38.8003	201.475	75.5548	164.574	179.51	230.574
		38.7726	201.383	75.4731	164.448	179.524	230.508
		38.7565	201.289	75.3955	164.323	179.462	230.445
		38.7327	201.204	75.3759	164.21	179.449	230.378
		38.7331	201.11	75.3549	164.082	179.454	230.319
		38.7313	201.018	75.248	163.953	179.381	230.253
		38.6894	200.927	75.2344	163.831	179.392	230.194
		38.7031	200.842	75.1691	163.706	179.408	230.133
		38.6706	200.749	75.2017	163.573	179.326	230.07
		38.6772	200.651	75.1494	163.445	179.333	230.006
		38.6633	200.565	75.0262	163.319	179.228	229.947
		38.6411	200.478	75.0682	163.201	179.265	229.88
		38.6127	200.387	75.0103	163.072	179.243	229.816
		38.6152	200.287	74.9687	162.953	179.163	229.754
		38.591	200.208	74.8903	162.837	179.085	229.692
		38.583	200.116	74.8814	162.705	179.111	229.631
		38.5794	200.028	74.7553	162.576	179.091	229.561
		38.5611	199.939	74.7791	162.452	179.109	229.496
		38.5511	199.851	74.6862	162.326	179.017	229.434
		38.5372	199.76	74.7249	162.211	178.993	229.368
		38.5241	199.669	74.6418	162.079	178.996	229.3
		38.498	199.579	74.6432	161.955	178.978	229.24
		38.4782	199.488	74.5788	161.837	178.937	229.18
		38.4693	199.404	74.5012	161.711	178.9	229.116
		38.4683	199.311	74.4961	161.597	178.865	229.051
		38.451	199.221	74.4555	161.479	178.835	228.981
		38.4298	199.129	74.3798	161.352	178.831	228.919
		38.4186	199.036	74.3518	161.225	178.789	228.868
		38.4093	198.943	74.3051	161.104	178.818	228.804
		38.3855	198.851	74.2295	160.988	178.753	228.74
		38.3649	198.758	74.2505	160.863	178.695	228.676
		38.3467	198.668	74.1949	160.728	178.722	228.611
		38.3463	198.574	74.1253	160.6	178.662	228.545
		38.3192	198.488	74.095	160.474	178.649	228.493
		38.3093	198.396	74.0688	160.345	178.609	228.429
		38.2946	198.303	74.0263	160.215	178.568	228.351
		38.2746	198.212	73.9581	160.085	178.544	228.289
		38.2593	198.119	73.8993	159.964	178.531	228.227
		38.2599	198.027	73.8554	159.839	178.488	228.171
		38.2344	197.939	73.8433	159.709	178.466	228.109
		38.2354	197.852	73.7242	159.58	178.411	228.044
		38.2254	197.758	73.7204	159.454	178.469	227.971
		38.1945	197.671	73.7032	159.329	178.434	227.912
		38.1806	197.577	73.6616	159.214	178.403	227.851
		38.1826	197.489	73.5425	159.085	178.345	227.781
		38.1513	197.397	73.5117	158.957	178.3	227.715
		38.1464	197.306	73.5215	158.837	178.268	227.647
		38.1224	197.216	73.4398	158.708	178.232	227.584
		38.1068	197.126	73.3777	158.582	178.189	227.525
		38.1052	197.033	73.3445	158.46	178.196	227.462
		38.0839	196.941	73.3576	158.344	178.156	227.4
		38.0746	196.851	73.3169	158.22	178.133	227.337
		38.0608	196.763	73.2301	158.087	178.097	227.278
		38.0556	196.671	73.2109	157.966	178.058	227.213
		38.0215	196.586	73.132	157.849	178.069	227.154
		38.0085	196.498	73.1026	157.727	178.028	227.09
		38.0165	196.408	73.0989	157.608	178.014	227.025
		37.9896	196.315	73.0909	157.48	177.927	226.961
		37.9696	196.223	72.9672	157.356	177.957	226.903
		37.9617	196.131	72.9307	157.243	177.912	226.845
		37.9586	196.038	72.9102	157.12	177.903	226.784
		37.9537	195.95	72.8233	156.993	177.88	226.722
		37.9094	195.857	72.8032	156.863	177.82	226.654
		37.9096	195.768	72.7505	156.736	177.785	226.594
		37.8909	195.686	72.7131	156.608	177.802	226.532
		37.8719	195.592	72.6412	156.487	177.775	226.475
		37.8633	195.5	72.5861	156.362	177.695	226.411
		37.8494	195.41	72.552	156.245	177.691	226.338
		37.8417	195.314	72.5824	156.13	177.651	226.275
		37.8096	195.226	72.5202	156.006	177.664	226.216
		37.8012	195.134	72.4829	155.889	177.593	226.148
		37.7984	195.042	72.4138	155.763	177.569	226.083
		37.7703	194.952	72.3092	155.633	177.51	226.019
		37.7548	194.859	72.3694	155.503	177.499	225.956
		37.7524	194.768	72.2919	155.39	177.476	225.891
		37.7246	194.675	72.2232	155.276	177.413	225.829
		37.7156	194.587	72.2106	155.146	177.426	225.77
		37.7133	194.494	72.1597	155.026	177.421	225.71
		37.6975	194.401	72.0836	154.909	177.391	225.648
		37.6758	194.312	72.0383	154.785	177.405	225.582
		37.6646	194.221	71.9813	154.671	177.332	225.524
		37.6507	194.131	72.014	154.546	177.309	225.458
		37.6443	194.039	71.9085	154.416	177.277	225.397
		37.6172	193.947	71.8968	154.291	177.248	225.336
		37.6216	193.856	71.8193	154.164	177.214	225.27
		37.5908	193.764	71.8067	154.035	177.156	225.21
		37.5752	193.673	71.8039	153.911	177.141	225.143
		37.5665	193.583	71.696	153.796	177.124	225.081
		37.5507	193.5	71.6736	153.68	177.108	225.018
		37.5305	193.41	71.6512	153.548	177.021	224.951
		37.5211	193.316	71.5522	153.421	177.024	224.886
		37.4995	193.236	71.568	153.295	177.021	224.826
		37.5046	193.142	71.4714	153.171	177.005	224.762
		37.4752	193.051	71.456	153.052	176.956	224.699
		37.4688	192.957	71.4317	152.928	176.9	224.636
		37.4449	192.868	71.4088	152.802	176.949	224.575
		37.4452	192.774	71.3224	152.688	176.901	224.508
		37.4304	192.684	71.2524	152.566	176.826	224.447
		37.4048	192.593	71.2094	152.444	176.839	224.385
		37.4038	192.5	71.1683	152.318	176.754	224.319
		37.3812	192.41	71.1375	152.202	176.712	224.254
		37.3732	192.321	71.0884	152.088	176.707	224.195
		37.3441	192.228	71.0273	151.964	176.696	224.135
		37.3331	192.15	71.0175	151.845	176.686	224.069
		37.3136	192.055	70.9941	151.723	176.656	224.003
		37.3096	191.966	70.946	151.602	176.594	223.939
		37.2987	191.874	70.8255	151.472	176.556	223.875
		37.2955	191.784	70.7858	151.346	176.559	223.819
		37.2685	191.691	70.7686	151.218	176.526	223.755
		37.2658	191.598	70.7401	151.091	176.535	223.687
		37.226	191.508	70.6836	150.973	176.522	223.621
		37.22	191.419	70.6747	150.852	176.472	223.554
		37.2224	191.326	70.6555	150.726	176.427	223.496
		37.1875	191.235	70.5491	150.601	176.356	223.437
		37.1876	191.146	70.4762	150.478	176.416	223.369
		37.157	191.055	70.4907	150.349	176.359	223.304
		37.1559	190.962	70.4234	150.22	176.305	223.238
		37.1258	190.873	70.3795	150.099	176.247	223.178
		37.1165	190.789	70.3917	149.97	176.254	223.109
		37.1025	190.702	70.2712	149.842	176.225	223.048
		37.0781	190.608	70.2684	149.717	176.145	222.984
		37.0732	190.518	70.1918	149.591	176.164	222.915
		37.0732	190.436	70.1418	149.47	176.154	222.854
		37.0547	190.346	70.1222	149.35	176.135	222.787
		37.0474	190.254	70.0774	149.22	176.092	222.722
		37.0294	190.162	70.0069	149.097	176.086	222.654
		37.0146	190.071	69.9466	148.969	176.057	222.592
		36.9859	189.981	69.9322	148.854	175.966	222.527
		37.0039	189.893	69.9466	148.727	175.978	222.473
		36.9866	189.801	69.856	148.605	175.906	222.408
		36.9443	189.706	69.8084	148.49	175.962	222.335
		36.9362	189.612	69.7673	148.373	175.869	222.275
		36.9352	189.523	69.6917	148.244	175.819	222.211
		36.9154	189.433	69.6702	148.12	175.832	222.154
		36.8877	189.341	69.6249	147.993	175.812	222.09
		36.8794	189.253	69.5642	147.865	175.714	222.026
		36.8707	189.169	69.538	147.741	175.712	221.964
		36.8475	189.081	69.467	147.613	175.737	221.897
		36.8373	188.986	69.4418	147.489	175.672	221.829
		36.8448	188.897	69.3998	147.364	175.698	221.767
		36.8194	188.804	69.3012	147.235	175.631	221.707
		36.8063	188.717	69.3101	147.108	175.609	221.642
		36.7991	188.63	69.2251	146.985	175.576	221.583
		36.7647	188.537	69.2779	146.87	175.575	221.516
		36.7742	188.447	69.2069	146.744	175.484	221.449
		36.7539	188.356	69.0902	146.618	175.488	221.385
		36.7248	188.26	69.0911	146.495	175.49	221.331
		36.7184	188.168	69.0547	146.379	175.457	221.268
		36.6937	188.084	68.9585	146.263	175.434	221.204
		36.6876	187.997	68.9645	146.136	175.391	221.139
		36.6795	187.913	68.8796	146.011	175.377	221.077
		36.6725	187.821	68.8697	145.895	175.293	221.011
		36.6636	187.733	68.8254	145.768	175.33	220.959
		36.6137	187.65	68.8072	145.654	175.288	220.893
		36.613	187.556	68.697	145.526	175.212	220.828
		36.6023	187.467	68.6475	145.406	175.267	220.757
		36.5788	187.376	68.6563	145.286	175.173	220.696
		36.5684	187.283	68.5956	145.158	175.19	220.637
		36.5724	187.192	68.5755	145.037	175.122	220.575
		36.5499	187.1	68.5092	144.92	175.089	220.509
		36.5346	187.008	68.4681	144.796	175.089	220.447
		36.5076	186.916	68.4616	144.665	175.077	220.379
		36.4906	186.824	68.349	144.536	174.981	220.323
		36.4875	186.734	68.3476	144.412	175.013	220.259
		36.4618	186.642	68.2795	144.292	174.996	220.193
		36.4487	186.545	68.2248	144.158	174.914	220.133
		36.4474	186.461	68.215	144.034	174.845	220.065
		36.42	186.382	68.1506	143.906	174.859	220.002
		36.4044	186.288	68.074	143.778	174.86	219.946
		36.4067	186.19	68.0072	143.651	174.828	219.883
		36.3859	186.111	68.0338	143.528	174.793	219.817
		36.3638	186.022	67.9703	143.405	174.735	219.749
		36.3558	185.926	67.9778	143.288	174.783	219.689
		36.3516	185.835	67.8947	143.16	174.698	219.627
		36.3201	185.756	67.8087	143.039	174.659	219.568
		36.3202	185.666	67.7779	142.921	174.699	219.506
		36.2972	185.571	67.7448	142.792	174.604	219.438
		36.2918	185.483	67.6598	142.668	174.572	219.375
		36.2706	185.397	67.6556	142.546	174.566	219.317
		36.2697	185.305	67.6383	142.426	174.518	219.254
		36.248	185.212	67.5556	142.297	174.509	219.196
		36.2079	185.124	67.5365	142.172	174.459	219.127
		36.2184	185.036	67.473	142.042	174.47	219.066
		36.2016	184.942	67.3744	141.914	174.396	219
		36.1856	184.851	67.3726	141.79	174.413	218.938
		36.1723	184.764	67.3427	141.667	174.337	218.874
		36.1567	184.673	67.3338	141.545	174.391	218.815
		36.1409	184.58	67.2516	141.429	174.302	218.755
		36.1223	184.487	67.2689	141.313	174.322	218.687
		36.1101	184.407	67.2077	141.189	174.32	218.624
		36.1008	184.314	67.0522	141.068	174.259	218.562
		36.0853	184.236	67.1017	140.946	174.212	218.491
		36.0647	184.141	66.9957	140.823	174.16	218.432
		36.0489	184.051	67.0321	140.698	174.149	218.37
		36.0536	183.959	66.9882	140.573	174.121	218.304
		36.0292	183.881	66.8873	140.448	174.116	218.239
		35.998	183.789	66.8715	140.332	174.085	218.179
		35.993	183.698	66.8519	140.205	174.035	218.118
		35.9858	183.607	66.7706	140.079	174.014	218.057
		35.972	183.517	66.7281	139.959	173.944	217.993
		35.9583	183.423	66.6688	139.845	173.911	217.931
		35.9221	183.334	66.5791	139.726	173.902	217.868
		35.93	183.243	66.5254	139.594	173.875	217.8
		35.9189	183.152	66.5642	139.467	173.874	217.739
		35.8881	183.064	66.5053	139.342	173.827	217.678
		35.8921	182.97	66.4302	139.22	173.78	217.612
		35.8731	182.876	66.411	139.101	173.759	217.551
		35.844	182.788	66.2732	138.973	173.76	217.488
		35.8399	182.697	66.2732	138.846	173.689	217.425
		35.8087	182.615	66.2513	138.718	173.683	217.351
		35.8119	182.521	66.206	138.591	173.625	217.285
		35.7972	182.434	66.1719	138.475	173.624	217.216
		35.782	182.344	66.1168	138.349	173.614	217.146
		35.763	182.261	66.0159	138.236	173.555	217.086
		35.7377	182.167	66.0164	138.123	173.545	217.016
		35.7374	182.078	66.0071	137.999	173.51	216.947
		35.7228	181.987	65.9996	137.876	173.442	216.867
		35.7111	181.896	65.9207	137.749	173.399	216.811
		35.6958	181.805	65.8417	137.622	173.357	216.749
		35.6693	181.712	65.8044	137.491	173.377	216.687
		35.6624	181.623	65.7549	137.364	173.359	216.621
		35.6493	181.53	65.7311	137.239	173.364	216.553
		35.634	181.442	65.676	137.114	173.321	216.488
		35.6126	181.35	65.619	136.997	173.293	216.427
		35.6022	181.268	65.6227	136.87	173.202	216.365
		35.5976	181.178	65.5326	136.742	173.213	216.305
		35.5804	181.082	65.4934	136.619	173.156	216.237
		35.562	181	65.4439	136.502	173.161	216.171
		35.5605	180.912	65.4238	136.386	173.139	216.11
		35.5222	180.823	65.3701	136.259	173.106	216.044
		35.517	180.728	65.3252	136.145	173.061	215.984
		35.4941	180.639	65.2753	136.015	173.018	215.925
		35.4907	180.551	65.1791	135.897	173.022	215.862
		35.4732	180.46	65.1665	135.776	172.983	215.796
		35.4673	180.368	65.123	135.651	172.979	215.732
		35.4463	180.278	65.0726	135.525	172.899	215.668
		35.4139	180.187	65.1296	135.411	172.923	215.606
		35.4058	180.098	64.9619	135.282	172.82	215.545
		35.4057	180.007	64.9036	135.154	172.826	215.483
		35.396	179.914	64.9022	135.025	172.838	215.413
		35.3533	179.82	64.8835	134.9	172.771	215.352
		35.3583	179.735	64.84	134.776	172.696	215.29
		35.3354	179.641	64.7663	134.647	172.782	215.232
		35.3326	179.546	64.6836	134.519	172.728	215.17
		35.3066	179.466	64.6439	134.392	172.674	215.106
		35.2914	179.379	64.557	134.263	172.647	215.039
		35.2865	179.287	64.5921	134.135	172.608	214.977
		35.2554	179.196	64.5449	134.007	172.622	214.912
		35.2661	179.107	64.487	133.878	172.55	214.851
		35.2459	179.017	64.4664	133.752	172.527	214.782
		35.2372	178.931	64.4118	133.636	172.457	214.72
		35.203	178.838	64.3548	133.5	172.47	214.656
		35.1977	178.753	64.3226	133.379	172.433	214.596
		35.166	178.668	64.2077	133.256	172.385	214.532
		35.1801	178.57	64.211	133.127	172.339	214.473
		35.1547	178.482	64.1872	133.002	172.374	214.408
		35.1466	178.391	64.0905	132.882	172.319	214.342
		35.1292	178.303	64.0494	132.764	172.279	214.274
		35.1215	178.21	64.0275	132.639	172.306	214.212
		35.0928	178.116	63.991	132.511	172.253	214.147
		35.0868	178.027	63.9088	132.392	172.233	214.087
		35.0546	177.938	63.8706	132.27	172.174	214.021
		35.0586	177.845	63.8014	132.147	172.1	213.958
		35.0172	177.754	63.7996	132.029	172.153	213.893
		35.0236	177.663	63.6744	131.912	172.11	213.832
		35.0124	177.57	63.737	131.784	172.059	213.77
		34.9881	177.48	63.6529	131.656	172.02	213.709
		34.9729	177.39	63.6011	131.53	172.033	213.642
		34.9587	177.299	63.5843	131.403	171.99	213.583
		34.9528	177.208	63.5114	131.275	171.934	213.517
		34.9195	177.116	63.4465	131.15	171.949	213.45
		34.9185	177.026	63.4559	131.033	171.914	213.385
		34.9067	176.933	63.3839	130.907	171.874	213.326
		34.8909	176.845	63.3251	130.794	171.853	213.26
		34.8711	176.761	63.2845	130.669	171.805	213.2
		34.873	176.669	63.2228	130.54	171.737	213.134
		34.8382	176.589	63.192	130.418	171.802	213.075
		34.827	176.499	63.0921	130.299	171.754	213.008
		34.8188	176.415	63.1098	130.177	171.68	212.944
		34.8108	176.332	63.0678	130.058	171.673	212.882
		34.7909	176.244	63.0514	129.939	171.622	212.816
		34.7765	176.161	62.9314	129.826	171.621	212.75
		34.7531	176.071	62.8894	129.697	171.564	212.688
		34.7301	175.981	62.8478	129.571	171.541	212.627
		34.7268	175.892	62.8207	129.442	171.507	212.565
		34.7164	175.801	62.7456	129.312	171.468	212.506
		34.6909	175.712	62.7451	129.19	171.469	212.443
		34.6755	175.62	62.6914	129.062	171.432	212.38
		34.6659	175.529	62.6456	128.936	171.403	212.315
		34.663	175.436	62.6279	128.821	171.35	212.247
		34.6369	175.347	62.5027	128.691	171.333	212.18
		34.6236	175.255	62.5018	128.57	171.278	212.115
		34.5923	175.161	62.4486	128.442	171.287	212.05
		34.5889	175.073	62.4163	128.317	171.239	211.993
		34.5873	174.987	62.358	128.202	171.195	211.926
		34.5878	174.903	62.3197	128.085	171.239	211.866
		34.5492	174.811	62.3411	127.96	171.164	211.803
		34.546	174.731	62.1982	127.829	171.159	211.731
		34.5082	174.643	62.2272	127.707	171.076	211.668
		34.5172	174.547	62.0852	127.578	171.101	211.607
		34.4981	174.458	62.0708	127.454	171.011	211.543
		34.4662	174.368	62.0329	127.335	171.033	211.478
		34.4551	174.275	61.9689	127.211	171.018	211.415
		34.4612	174.183	61.9022	127.088	170.976	211.357
		34.4324	174.092	61.8947	126.955	170.905	211.293
		34.4196	174.005	61.8573	126.826	170.901	211.229
		34.386	173.913	61.8092	126.697	170.859	211.17
		34.3842	173.831	61.7378	126.573	170.823	211.103
		34.3666	173.742	61.6888	126.46	170.827	211.045
		34.3502	173.65	61.6934	126.332	170.792	210.979
		34.3426	173.56	61.6056	126.207	170.765	210.913
		34.3294	173.472	61.5874	126.091	170.756	210.849
		34.3128	173.388	61.5566	125.967	170.686	210.79
		34.2943	173.299	61.4735	125.847	170.655	210.73
		34.2864	173.218	61.4188	125.72	170.646	210.671
		34.2586	173.127	61.4198	125.594	170.585	210.602
		34.2681	173.034	61.311	125.469	170.586	210.54
		34.2302	172.941	61.2731	125.353	170.571	210.476
		34.2309	172.855	61.2582	125.224	170.525	210.409
		34.2049	172.765	61.155	125.103	170.479	210.358
		34.2064	172.672	61.1704	124.987	170.471	210.288
		34.1908	172.583	61.1554	124.869	170.435	210.225
		34.1489	172.494	61.0065	124.739	170.385	210.158
		34.1488	172.399	60.9939	124.616	170.415	210.099
		34.1412	172.312	60.9537	124.492	170.34	210.039
		34.1413	172.221	60.9406	124.363	170.351	209.981
		34.1111	172.131	60.879	124.237	170.312	209.913
		34.0983	172.041	60.8197	124.106	170.261	209.855
		34.0793	171.951	60.7655	123.984	170.237	209.782
		34.0567	171.859	60.7421	123.855	170.178	209.72
		34.0529	171.768	60.7029	123.732	170.221	209.657
		34.0255	171.678	60.6282	123.619	170.14	209.593
		34.0176	171.589	60.5736	123.489	170.062	209.528
		34.0033	171.502	60.5133	123.361	170.067	209.467
		33.9837	171.409	60.4881	123.237	170.056	209.401
		33.975	171.318	60.405	123.11	170.011	209.329
		33.9651	171.229	60.3872	122.977	169.974	209.273
		33.9392	171.139	60.327	122.849	169.963	209.211
		33.9094	171.058	60.3564	122.729	169.925	209.147
		33.9059	170.965	60.221	122.604	169.907	209.081
		33.9104	170.875	60.1944	122.49	169.889	209.018
		33.898	170.787	60.186	122.361	169.882	208.953
		33.865	170.694	60.1491	122.235	169.835	208.89
		33.8509	170.604	60.0669	122.111	169.775	208.83
		33.8332	170.514	60.0043	121.982	169.767	208.763
		33.8294	170.423	59.9819	121.855	169.741	208.695
		33.8106	170.342	59.8978	121.741	169.706	208.632
		33.7767	170.251	59.8852	121.626	169.64	208.57
		33.7795	170.163	59.8124	121.501	169.662	208.505
		33.7645	170.07	59.7601	121.385	169.59	208.44
		33.7625	169.977	59.7559	121.271	169.593	208.379
		33.7411	169.889	59.7227	121.141	169.534	208.307
		33.7226	169.798	59.6195	121.013	169.528	208.245
		33.7019	169.706	59.6144	120.887	169.506	208.186
		33.6794	169.617	59.5616	120.757	169.486	208.121
		33.6776	169.527	59.4929	120.629	169.433	208.062
		33.6734	169.44	59.4761	120.499	169.404	207.998
		33.6413	169.346	59.4434	120.378	169.388	207.932
		33.6426	169.253	59.3678	120.25	169.348	207.874
		33.6145	169.163	59.2464	120.123	169.27	207.812
		33.6269	169.081	59.2692	120.012	169.266	207.748
		33.5782	168.989	59.258	119.889	169.285	207.68
		33.5744	168.895	59.2011	119.759	169.254	207.62
		33.5692	168.807	59.1072	119.634	169.204	207.562
		33.5462	168.716	59.1263	119.512	169.169	207.496
		33.5109	168.634	59.089	119.397	169.11	207.432
		33.5186	168.541	59.0007	119.283	169.14	207.367
		33.5099	168.451	58.9092	119.154	169.113	207.304
		33.4847	168.362	58.9069	119.025	169.055	207.239
		33.4807	168.272	58.8704	118.899	168.98	207.175
		33.4481	168.183	58.813	118.772	168.984	207.117
		33.4327	168.089	58.7406	118.643	168.989	207.048
		33.4098	168.001	58.7289	118.52	168.952	206.982
		33.4174	167.91	58.7023	118.394	168.915	206.922
		33.4017	167.817	58.601	118.264	168.866	206.86
		33.3662	167.726	58.5828	118.137	168.834	206.794
		33.3585	167.634	58.5365	118.01	168.812	206.732
		33.3454	167.544	58.4539	117.885	168.767	206.666
		33.3502	167.453	58.4408	117.767	168.772	206.602
		33.3224	167.361	58.3876	117.641	168.7	206.543
		33.3071	167.268	58.3226	117.513	168.697	206.477
		33.2836	167.18	58.2918	117.385	168.659	206.414
		33.2877	167.092	58.2143	117.253	168.697	206.348
		33.26	167.007	58.2017	117.127	168.634	206.287
		33.2448	166.919	58.155	117.005	168.662	206.231
		33.2399	166.829	58.1027	116.872	168.566	206.161
		33.2142	166.747	58.0312	116.742	168.551	206.091
		33.1955	166.656	58.0121	116.618	168.497	206.025
		33.1962	166.564	57.9327	116.491	168.437	205.964
		33.1619	166.476	57.8631	116.368	168.479	205.902
		33.1501	166.381	57.8935	116.242	168.391	205.841
		33.1377	166.293	57.773	116.124	168.416	205.774
		33.1174	166.203	57.7665	116.003	168.346	205.712
		33.1125	166.114	57.6838	115.875	168.399	205.645
		33.0907	166.019	57.6609	115.743	168.266	205.585
		33.0844	165.928	57.5731	115.617	168.273	205.527
		33.0645	165.839	57.5937	115.489	168.274	205.46
		33.0605	165.75	57.5124	115.363	168.236	205.401
		33.0427	165.656	57.4741	115.233	168.199	205.334
		33.0202	165.565	57.4134	115.105	168.177	205.262
		32.9999	165.476	57.3854	114.978	168.119	205.2
		32.9856	165.387	57.2995	114.848	168.082	205.136
		32.978	165.295	57.2523	114.72	168.057	205.076
		32.951	165.202	57.2289	114.6	168.044	205.013
		32.9358	165.108	57.1752	114.485	168.002	204.945
		32.9208	165.019	57.0949	114.367	168.02	204.878
		32.8986	164.931	57.0753	114.241	167.973	204.814
		32.8941	164.84	57.0193	114.126	167.951	204.744
		32.8757	164.75	56.9889	114	167.856	204.679
		32.8615	164.658	56.9403	113.874	167.846	204.618
		32.8509	164.57	56.8871	113.752	167.806	204.552
		32.8396	164.475	56.7928	113.623	167.758	204.492
		32.82	164.384	56.8241	113.495	167.77	204.429
		32.7887	164.295	56.8119	113.367	167.707	204.364
		32.7975	164.203	56.6812	113.241	167.703	204.304
		32.7711	164.114	56.6564	113.114	167.688	204.242
		32.7575	164.023	56.6317	112.989	167.659	204.176
		32.7396	163.935	56.5457	112.858	167.583	204.117
		32.7253	163.843	56.5317	112.735	167.573	204.055
		32.7234	163.753	56.4131	112.604	167.578	203.986
		32.6993	163.66	56.436	112.482	167.601	203.926
		32.6792	163.572	56.3701	112.352	167.513	203.86
		32.6679	163.481	56.3304	112.225	167.486	203.799
		32.6421	163.389	56.3192	112.103	167.409	203.736
		32.6302	163.295	56.2506	111.971	167.409	203.67
		32.5952	163.206	56.1661	111.844	167.376	203.609
		32.6057	163.12	56.103	111.728	167.338	203.545
		32.5934	163.025	56.1105	111.604	167.334	203.485
		32.574	162.931	56.0465	111.475	167.283	203.42
		32.5597	162.843	55.9821	111.358	167.225	203.354
		32.5292	162.753	55.9326	111.233	167.217	203.294
		32.5267	162.664	55.9003	111.118	167.222	203.229
		32.5208	162.572	55.8424	110.987	167.206	203.17
		32.5039	162.482	55.849	110.865	167.156	203.105
		32.4835	162.393	55.7668	110.75	167.113	203.039
		32.4668	162.303	55.7112	110.62	167.124	202.978
		32.4418	162.208	55.6963	110.491	167.075	202.915
		32.4157	162.118	55.6809	110.366	167.029	202.856
		32.4209	162.028	55.5758	110.239	167.001	202.791
		32.3895	161.939	55.5277	110.124	166.968	202.731
		32.3934	161.847	55.4506	109.998	166.936	202.663
		32.3702	161.756	55.395	109.881	166.949	202.604
		32.3531	161.666	55.3796	109.756	166.961	202.539
		32.3304	161.574	55.3764	109.628	166.855	202.478
		32.3342	161.493	55.3068	109.516	166.794	202.413
		32.3033	161.402	55.2125	109.385	166.818	202.347
		32.2919	161.318	55.1989	109.258	166.782	202.286
		32.2783	161.229	55.1802	109.132	166.767	202.221
		32.2623	161.138	55.0854	109.004	166.706	202.153
		32.2506	161.042	55.0625	108.886	166.673	202.095
		32.2309	160.958	55.0107	108.762	166.641	202.03
		32.2124	160.876	54.9556	108.635	166.652	201.965
		32.2055	160.779	54.901	108.505	166.577	201.905
		32.1724	160.691	54.8678	108.379	166.557	201.835
		32.1533	160.602	54.7936	108.249	166.539	201.775
		32.1602	160.512	54.695	108.128	166.533	201.711
		32.1478	160.417	54.7417	107.997	166.49	201.654
		32.1152	160.329	54.6665	107.873	166.466	201.591
		32.092	160.24	54.7128	107.758	166.398	201.523
		32.0933	160.148	54.5162	107.632	166.339	201.462
		32.0868	160.06	54.5596	107.507	166.351	201.397
		32.0684	159.968	54.4797	107.384	166.324	201.339
		32.042	159.876	54.4695	107.255	166.252	201.274
		32.031	159.785	54.4335	107.125	166.325	201.213
		32.0151	159.697	54.3322	107.002	166.223	201.144
		32.0001	159.603	54.3322	106.871	166.201	201.083
		31.9872	159.515	54.2262	106.745	166.155	201.022
		31.9655	159.433	54.1739	106.629	166.163	200.961
		31.9544	159.343	54.1318	106.515	166.117	200.898
		31.927	159.251	54.1057	106.387	166.093	200.839
		31.9241	159.161	54.0753	106.274	166.08	200.774
		31.8985	159.069	54.0328	106.148	166.033	200.714
		31.877	158.977	53.98	106.017	166.04	200.649
		31.8733	158.892	53.8955	105.894	165.952	200.59
		31.8611	158.804	53.8418	105.773	165.936	200.528
		31.8424	158.712	53.8077	105.649	165.869	200.468
		31.8209	158.62	53.7522	105.521	165.926	200.401
		31.8063	158.532	53.726	105.405	165.888	200.339
		31.8075	158.448	53.6494	105.278	165.832	200.277
		31.7708	158.359	53.6499	105.155	165.832	200.218
		31.7655	158.266	53.6457	105.029	165.773	200.142
		31.7392	158.173	53.5378	104.902	165.751	200.081
		31.7371	158.095	53.4827	104.774	165.735	200.017
		31.7384	158.002	53.4369	104.648	165.651	199.957
		31.7181	157.907	53.4014	104.52	165.654	199.89
		31.6987	157.82	53.3655	104.393	165.635	199.832
		31.6838	157.726	53.273	104.269	165.579	199.762
		31.6566	157.635	53.2282	104.151	165.586	199.706
		31.6591	157.544	53.2333	104.023	165.54	199.651
		31.6289	157.456	53.1535	103.896	165.502	199.584
		31.6131	157.368	53.1203	103.772	165.479	199.517
		31.5881	157.276	53.0545	103.643	165.475	199.456
		31.5974	157.181	53.0096	103.517	165.46	199.39
		31.5655	157.096	52.9956	103.394	165.374	199.326
		31.5438	157.003	52.9298	103.279	165.401	199.265
		31.5239	156.91	52.8196	103.163	165.316	199.198
		31.5156	156.821	52.8611	103.039	165.305	199.132
		31.4962	156.738	52.7677	102.912	165.265	199.072
		31.4865	156.65	52.7491	102.795	165.257	199.01
		31.4657	156.559	52.7425	102.669	165.199	198.944
		31.4613	156.469	52.6192	102.545	165.144	198.874
		31.4411	156.376	52.6211	102.427	165.198	198.805
		31.404	156.294	52.5174	102.307	165.117	198.736
		31.4114	156.212	52.5515	102.192	165.098	198.674
		31.3871	156.121	52.4964	102.075	164.992	198.608
		31.3815	156.04	52.4301	101.948	165.059	198.544
		31.3697	155.959	52.3428	101.823	164.976	198.484
		31.3549	155.868	52.3339	101.7	164.941	198.423
		31.3371	155.777	52.3143	101.582	164.945	198.361
		31.3115	155.687	52.2344	101.452	164.9	198.298
		31.3087	155.597	52.1802	101.331	164.913	198.239
		31.2919	155.51	52.148	101.204	164.854	198.168
		31.2701	155.415	52.0794	101.081	164.815	198.107
		31.2455	155.324	52.0705	100.965	164.777	198.046
		31.2333	155.234	51.9892	100.847	164.767	197.984
		31.2157	155.151	51.9701	100.72	164.719	197.921
		31.194	155.059	51.922	100.595	164.667	197.853
		31.1878	154.978	51.8515	100.47	164.677	197.795
		31.168	154.889	51.8225	100.345	164.645	197.73
		31.1636	154.796	51.7576	100.226	164.61	197.666
		31.142	154.705	51.7665	100.1	164.537	197.607
		31.1327	154.626	51.7231	99.9826	164.581	197.541
		31.1238	154.545	51.6754	99.9483	164.513	197.478
		31.1005	154.453	51.5372	100.001	164.459	197.407
		31.0866	154.361	51.5563	99.9921	164.455	197.344
		31.0672	154.272	51.5666	99.9781	164.442	197.285
		31.0608	154.184	51.5629	99.9659	164.375	197.224
		31.0549	154.091	51.5727	99.9564	164.412	197.158
		31.022	154.002	51.5554	99.9475	164.362	197.096
		31.0008	153.909	51.512	99.9399	164.318	197.033
		30.9938	153.82	51.4886	99.9288	164.271	196.973
		30.9865	153.728	51.5419	99.92	164.231	196.91
		30.9637	153.638	51.5302	99.9109	164.204	196.848
		30.9422	153.544	51.511	99.9016	164.159	196.781
		30.9332	153.457	51.4695	99.8925	164.203	196.717
		30.9102	153.368	51.5521	99.8815	164.113	196.659
		30.9031	153.274	51.4826	99.8737	164.141	196.6
		30.8761	153.184	51.484	99.8636	164.041	196.53
		30.8794	153.092	51.4924	99.8543	163.999	196.469
		30.8593	153.013	51.54	99.8466	164.001	196.402
		30.8343	152.92	51.5344	99.8374	164.004	196.342
		30.8142	152.83	51.4784	99.8291	163.961	196.28
		30.8	152.74	51.5073	99.8198	163.857	196.218
		30.7844	152.648	51.5092	99.8096	163.933	196.151
		30.7605	152.559	51.4919	99.7996	163.898	196.084
		30.7388	152.467	51.4555	99.7913	163.868	196.024
		30.7399	152.378	51.4868	99.7822	163.784	195.961
		30.726	152.287	51.4587	99.7729	163.773	195.904
		30.7137	152.197	51.4583	99.7636	163.777	195.837
		30.6875	152.106	51.4952	99.7562	163.694	195.77
		30.6753	152.013	51.4489	99.7478	163.685	195.704
		30.6675	151.934	51.4555	99.7391	163.678	195.631
		30.6365	151.84	51.4541	99.7288	163.599	195.573
		30.6439	151.75	51.4798	99.7211	163.627	195.513
		30.6171	151.658	51.4312	99.7105	163.537	195.451
		30.5812	151.565	51.4391	99.7017	163.501	195.387
		30.5812	151.477	51.4447	99.6922	163.47	195.315
		30.5524	151.395	51.4363	99.6823	163.48	195.241
		30.55	151.304	51.4812	99.6749	163.419	195.188
		30.5256	151.216	51.4354	99.6655	163.42	195.124
		30.5164	151.124	51.4274	99.656	163.395	195.057
		30.5146	151.033	51.3826	99.6469	163.322	194.989
		30.4872	150.942	51.3906	99.6385	163.283	194.928
		30.4618	150.854	51.3761	99.6294	163.282	194.862
		30.4418	150.759	51.42	99.6197	163.239	194.804
		30.4381	150.67	51.3952	99.6119	163.207	194.74
		30.427	150.59	51.4429	99.6019	163.144	194.672
		30.4008	150.5	51.4382	99.5911	163.139	194.605
		30.3867	150.416	51.37	99.5824	163.096	194.542
		30.3686	150.325	51.4148	99.5736	163.079	194.483
		30.3561	150.236	51.3868	99.5652	163.021	194.42
		30.3562	150.145	51.3509	99.5538	163.029	194.357
		30.3288	150.055	51.3541	99.5463	162.973	194.294
		30.3116	149.964	51.4102	99.5372	162.958	194.224
		30.2882	149.874	51.448	99.5255	162.961	194.162
		30.2852	149.784	51.3976	99.5175	162.981	194.099
		30.2578	149.693	51.3957	99.509	162.895	194.038
		30.2432	149.603	51.3873	99.4995	162.853	193.969
		30.2532	149.511	51.3705	99.4898	162.857	193.904
		30.2134	149.416	51.3854	99.4799	162.804	193.846
		30.2017	149.329	51.3485	99.4708	162.777	193.779
		30.1854	149.239	51.3607	99.4612	162.707	193.718
		30.1728	149.148	51.3593	99.4508	162.679	193.655
		30.158	149.058	51.3158	99.4421	162.668	193.59
		30.1389	148.965	51.3625	99.4327	162.599	193.53
		30.1205	148.875	51.3434	99.4231	162.656	193.464
		30.0983	148.795	51.3747	99.4137	162.586	193.4
		30.0976	148.703	51.3093	99.4046	162.556	193.34
		30.0818	148.613	51.3793	99.3941	162.539	193.277
		30.0523	148.524	51.3294	99.386	162.531	193.206
		30.044	148.431	51.3284	99.3772	162.441	193.141
		30.0235	148.339	51.2411	99.3665	162.432	193.078
		29.9867	148.25	51.3154	99.3576	162.415	193.019
		30.0011	148.16	51.2766	99.3492	162.361	192.957
		29.9681	148.068	51.3233	99.3384	162.388	192.899
		29.9673	147.975	51.3219	99.3316	162.3	192.834
		29.9524	147.887	51.3383	99.3221	162.32	192.768
		29.9285	147.796	51.306	99.313	162.261	192.706
		29.923	147.704	51.3144	99.3018	162.194	192.643
		29.92	147.615	51.2579	99.293	162.197	192.585
		29.8909	147.528	51.2967	99.2834	162.141	192.524
		29.871	147.44	51.3369	99.2747	162.141	192.461
		29.8578	147.352	51.2911	99.2667	162.099	192.395
		29.8265	147.272	51.278	99.2551	162.055	192.334
		29.8447	147.184	51.2691	99.2461	162.057	192.273
		29.8229	147.093	51.3056	99.2376	162.01	192.208
		29.7989	147.001	51.2505	99.2263	161.976	192.142
		29.782	146.912	51.2682	99.2152	161.979	192.072
		29.7565	146.822	51.3009	99.2062	161.906	192.008
		29.7556	146.728	51.2626	99.1973	161.883	191.946
		29.7518	146.639	51.278	99.1875	161.907	191.885
		29.7054	146.547	51.2266	99.1783	161.844	191.819
		29.7117	146.463	51.228	99.1684	161.816	191.758
		29.6719	146.375	51.2477	99.1592	161.784	191.692
		29.6601	146.282	51.2477	99.148	161.736	191.635
		29.6612	146.193	51.1832	99.1405	161.721	191.568
		29.6247	146.106	51.2042	99.1298	161.647	191.509
		29.6182	146.008	51.2649	99.1207	161.64	191.441
		29.6008	145.921	51.2463	99.1129	161.635	191.378
		29.5844	145.835	51.2238	99.1	161.577	191.32
		29.5848	145.742	51.1599	99.0928	161.495	191.247
		29.5533	145.649	51.2033	99.0844	161.521	191.184
		29.5517	145.563	51.2341	99.0744	161.471	191.121
		29.5269	145.472	51.1897	99.0638	161.485	191.056
		29.5051	145.378	51.1799	99.0544	161.463	190.994
		29.4957	145.287	51.1865	99.0456	161.419	190.93
		29.4827	145.196	51.1823	99.0381	161.39	190.871
		29.4664	145.113	51.1771	99.027	161.333	190.806
		29.4302	145.026	51.2495	99.0195	161.316	190.744
		29.4306	144.934	51.1711	99.0117	161.266	190.682
		29.4061	144.842	51.1244	99.0011	161.252	190.619
		29.4099	144.75	51.2038	98.9935	161.242	190.558
		29.3793	144.661	51.2206	98.9835	161.211	190.495
		29.3658	144.579	51.2294	98.9744	161.182	190.426
		29.3372	144.489	51.1216	98.9669	161.146	190.365
		29.335	144.396	51.1192	98.9572	161.101	190.304
		29.318	144.307	51.1407	98.9463	161.088	190.239
		29.2942	144.226	51.1832	98.9382	161.024	190.175
		29.3014	144.133	51.143	98.9276	161.002	190.118
		29.2893	144.042	51.151	98.9198	161.034	190.053
		29.2675	143.951	51.0987	98.9114	160.977	189.991
		29.2438	143.863	51.1202	98.9016	160.938	189.926
		29.2217	143.77	51.1463	98.8928	160.915	189.859
		29.2033	143.679	51.0935	98.8831	160.896	189.792
		29.1956	143.59	51.0847	98.8732	160.841	189.732
		29.1901	143.5	51.1244	98.8642	160.791	189.669
		29.178	143.419	51.1416	98.8552	160.768	189.602
		29.143	143.337	51.1248	98.8454	160.793	189.532
		29.1345	143.243	51.0917	98.8344	160.765	189.471
		29.1132	143.156	51.129	98.8258	160.684	189.41
		29.1052	143.061	51.1258	98.8195	160.696	189.343
		29.0813	142.97	51.1146	98.8092	160.649	189.28
		29.0772	142.877	51.0749	98.7996	160.589	189.218
		29.0662	142.788	51.1351	98.7914	160.527	189.152
		29.0385	142.697	51.094	98.7815	160.478	189.088
		29.0234	142.607	51.0921	98.7702	160.528	189.027
		29.0019	142.514	51.0795	98.7602	160.497	188.964
		28.9874	142.423	51.0553	98.75	160.412	188.905
		28.9702	142.33	51.0655	98.7409	160.397	188.839
		28.9538	142.239	51.0861	98.7304	160.375	188.777
		28.9428	142.147	51.0907	98.7229	160.339	188.715
		28.9237	142.058	51.0921	98.7124	160.366	188.652
		28.9105	141.965	51.0487	98.7018	160.294	188.588
		28.8924	141.877	51.0347	98.6937	160.242	188.52
		28.8693	141.79	51.0511	98.6842	160.212	188.458
		28.8641	141.698	51.0282	98.6738	160.182	188.397
		28.8746	141.604	51.0595	98.6657	160.169	188.332
		28.8259	141.51	51.0146	98.6569	160.162	188.258
		28.809	141.422	51.0431	98.6467	160.098	188.195
		28.8076	141.333	51.0067	98.6369	160.033	188.129
		28.784	141.242	51.0497	98.6273	160.044	188.068
		28.7779	141.151	51.0165	98.6197	159.995	188.007
		28.7621	141.061	51.0468	98.6097	159.939	187.941
		28.7383	140.969	51.0342	98.5999	159.868	187.879
		28.7216	140.886	50.9978	98.5923	159.919	187.815
		28.7133	140.795	51.0725	98.5835	159.898	187.755
		28.687	140.707	51.0721	98.5743	159.819	187.686
		28.6673	140.617	50.9931	98.563	159.812	187.628
		28.6566	140.526	51.0104	98.5549	159.78	187.564
		28.6258	140.435	50.9908	98.5475	159.739	187.495
		28.627	140.346	50.9777	98.5353	159.754	187.432
		28.6038	140.254	51.0128	98.5275	159.675	187.365
		28.5781	140.162	50.9922	98.5181	159.678	187.296
		28.5975	140.072	51.0249	98.5089	159.643	187.23
		28.5608	139.983	51.0011	98.4998	159.601	187.162
		28.5478	139.894	50.9987	98.49	159.568	187.103
		28.5369	139.801	51.0254	98.483	159.511	187.041
		28.5114	139.711	50.9829	98.4719	159.462	186.971
		28.4967	139.621	51.0067	98.4627	159.456	186.897
		28.4721	139.527	50.9782	98.4546	159.458	186.839
		28.4497	139.437	50.9721	98.4441	159.4	186.778
		28.4414	139.347	51.0044	98.4349	159.373	186.709
		28.4215	139.256	50.9535	98.4241	159.361	186.641
		28.4129	139.164	50.9236	98.4174	159.339	186.567
		28.3986	139.075	50.9273	98.4063	159.282	186.507
		28.3789	138.986	50.9497	98.3967	159.251	186.448
		28.3592	138.894	50.931	98.3898	159.215	186.387
		28.3478	138.802	50.9497	98.3791	159.144	186.318
		28.3256	138.712	50.9754	98.3691	159.184	186.25
		28.3096	138.623	50.9189	98.3596	159.119	186.179
		28.3038	138.533	50.9264	98.3518	159.069	186.11
		28.2826	138.439	50.9343	98.3426	159.107	186.049
		28.2744	138.359	50.9455	98.33	159.028	185.985
		28.2451	138.268	50.9259	98.3214	158.993	185.924
		28.2389	138.175	50.8741	98.3122	158.968	185.858
		28.2199	138.085	50.9273	98.3005	158.927	185.792
		28.1999	137.996	50.9194	98.2912	158.911	185.732
		28.1877	137.904	50.9044	98.2839	158.87	185.671
		28.1797	137.814	50.8885	98.2734	158.86	185.61
		28.1578	137.732	50.9128	98.2634	158.814	185.545
		28.1347	137.641	50.945	98.2554	158.796	185.48
		28.1169	137.551	50.9422	98.2467	158.759	185.416
		28.0935	137.468	50.9455	98.2368	158.734	185.352
		28.0945	137.38	50.9217	98.2262	158.693	185.289
		28.0661	137.29	50.896	98.2179	158.635	185.227
		28.0619	137.199	50.8937	98.209	158.636	185.166
		28.048	137.107	50.8596	98.1988	158.611	185.1
		28.0307	137.015	50.8395	98.1906	158.612	185.031
		28.0055	136.925	50.8871	98.1813	158.534	184.971
		27.9998	136.844	50.8713	98.1723	158.502	184.907
		27.9818	136.754	50.8689	98.1633	158.446	184.843
		27.9576	136.661	50.903	98.1532	158.437	184.784
		27.9589	136.572	50.8638	98.1448	158.383	184.714
		27.9492	136.489	50.8446	98.1355	158.385	184.651
		27.9181	136.4	50.8306	98.1255	158.336	184.593
		27.8953	136.318	50.896	98.116	158.327	184.528
		27.8787	136.229	50.8274	98.1068	158.315	184.466
		27.8861	136.136	50.8484	98.0958	158.249	184.401
		27.8586	136.045	50.7923	98.0884	158.225	184.341
		27.8392	135.955	50.804	98.0807	158.218	184.277
		27.8241	135.863	50.8755	98.0696	158.206	184.213
		27.8175	135.781	50.8362	98.0588	158.117	184.147
		27.7965	135.688	50.8143	98.0513	158.088	184.085
		27.7781	135.598	50.79	98.0401	158.081	184.019
		27.7445	135.508	50.8134	98.0337	158.016	183.95
		27.7505	135.416	50.7998	98.0219	157.984	183.883
		27.7285	135.328	50.8236	98.0163	157.944	183.818
		27.7018	135.235	50.8124	98.0047	157.934	183.753
		27.6919	135.147	50.8068	97.9953	157.91	183.693
		27.6731	135.062	50.7881	97.9877	157.879	183.63
		27.6669	134.971	50.8498	97.9784	157.813	183.568
		27.6401	134.879	50.7788	97.9671	157.802	183.502
		27.6202	134.793	50.7891	97.9593	157.774	183.44
		27.6096	134.702	50.7582	97.9499	157.744	183.378
		27.612	134.608	50.7769	97.9397	157.736	183.31
		27.5848	134.523	50.7498	97.9316	157.736	183.241
		27.5678	134.431	50.7615	97.9195	157.657	183.177
		27.5436	134.34	50.79	97.9138	157.624	183.111
		27.5307	134.25	50.7531	97.9027	157.615	183.05
		27.515	134.159	50.7965	97.8936	157.565	182.987
		27.5001	134.069	50.7638	97.8839	157.545	182.922
		27.5055	133.979	50.7582	97.8741	157.5	182.853
		27.4842	133.889	50.7195	97.865	157.478	182.788
		27.4559	133.796	50.7629	97.8573	157.419	182.721
		27.4547	133.705	50.8031	97.8465	157.393	182.656
		27.4277	133.622	50.7494	97.8379	157.374	182.594
		27.4104	133.535	50.7349	97.8307	157.352	182.529
		27.3816	133.443	50.7326	97.8205	157.301	182.465
		27.3706	133.357	50.6924	97.8076	157.327	182.406
		27.3499	133.267	50.7069	97.8009	157.231	182.34
		27.3377	133.176	50.7055	97.7908	157.211	182.274
		27.314	133.086	50.7246	97.7798	157.2	182.212
		27.3196	132.997	50.7452	97.7704	157.133	182.143
		27.2967	132.904	50.7256	97.7633	157.162	182.091
		27.2535	132.815	50.7101	97.7526	157.048	182.028
		27.2493	132.723	50.6597	97.7453	157.072	181.964
		27.2243	132.636	50.7536	97.7337	157.044	181.895
		27.2132	132.543	50.7209	97.7249	157.005	181.833
		27.1997	132.453	50.6905	97.7162	157.028	181.771
		27.1874	132.365	50.6877	97.7076	156.933	181.711
		27.1763	132.272	50.6756	97.698	156.886	181.647
		27.1495	132.18	50.6658	97.6886	156.919	181.58
		27.145	132.099	50.6999	97.6803	156.855	181.52
		27.1259	132.005	50.7041	97.6716	156.841	181.459
		27.1013	131.92	50.7228	97.6591	156.776	181.4
		27.0886	131.829	50.6961	97.6505	156.743	181.333
		27.0806	131.735	50.6555	97.6425	156.737	181.272
		27.0538	131.649	50.6518	97.6311	156.666	181.207
		27.0521	131.56	50.6317	97.6232	156.716	181.137
		27.0332	131.467	50.7045	97.6153	156.625	181.068
		27.0161	131.377	50.6541	97.6069	156.57	181.003
		26.9897	131.286	50.6714	97.5949	156.583	180.945
		26.9697	131.197	50.6578	97.5862	156.544	180.883
		26.9642	131.104	50.6284	97.5784	156.482	180.821
		26.9583	131.012	50.6303	97.5665	156.471	180.756
		26.9438	130.929	50.6032	97.5562	156.419	180.687
		26.9097	130.837	50.6252	97.5485	156.427	180.626
		26.8996	130.746	50.6747	97.5371	156.376	180.566
		26.8792	130.658	50.6387	97.5291	156.386	180.509
		26.8618	130.566	50.6438	97.52	156.356	180.442
		26.8374	130.476	50.6378	97.5118	156.35	180.38
		26.8313	130.382	50.6051	97.5018	156.211	180.314
		26.8194	130.293	50.6597	97.4927	156.241	180.255
		26.7971	130.202	50.6139	97.4827	156.244	180.187
		26.7695	130.109	50.5939	97.4766	156.191	180.124
		26.769	130.016	50.6261	97.4641	156.145	180.063
		26.7437	129.928	50.5859	97.4556	156.124	179.999
		26.7406	129.836	50.5925	97.4471	156.097	179.936
		26.7279	129.744	50.5621	97.4356	156.05	179.866
		26.7067	129.654	50.6312	97.4252	156.024	179.806
		26.671	129.563	50.6158	97.4153	155.97	179.746
		26.6626	129.47	50.5953	97.4081	155.936	179.685
		26.6473	129.378	50.5607	97.3989	155.908	179.625
		26.6418	129.285	50.5915	97.3878	155.884	179.553
		26.621	129.197	50.5686	97.3784	155.863	179.491
		26.5992	129.105	50.5887	97.3693	155.825	179.429
		26.5978	129.017	50.5808	97.3615	155.764	179.373
		26.5753	128.933	50.5626	97.3515	155.74	179.311
		26.5567	128.843	50.5845	97.3421	155.74	179.249
		26.5546	128.754	50.5869	97.3324	155.696	179.184
		26.5272	128.672	50.5738	97.3246	155.688	179.121
		26.5053	128.582	50.4953	97.3168	155.657	179.057
		26.5058	128.49	50.5607	97.3073	155.578	178.992
		26.4782	128.398	50.5514	97.2973	155.567	178.932
		26.463	128.309	50.5355	97.2896	155.517	178.867
		26.4492	128.219	50.5766	97.2787	155.557	178.8
		26.4399	128.137	50.5056	97.2712	155.447	178.739
		26.427	128.056	50.5131	97.2596	155.504	178.677
		26.4045	127.964	50.55	97.2497	155.413	178.619
		26.3965	127.872	50.5266	97.2421	155.412	178.551
		26.371	127.783	50.5602	97.2322	155.323	178.486
		26.3549	127.691	50.5145	97.2201	155.366	178.423
		26.3407	127.597	50.4995	97.2151	155.275	178.362
		26.3237	127.509	50.4538	97.2061	155.231	178.298
		26.3174	127.419	50.5149	97.1962	155.247	178.227
		26.3064	127.337	50.4883	97.1865	155.194	178.16
		26.2717	127.243	50.4883	97.1728	155.189	178.096
		26.2565	127.156	50.5056	97.1631	155.117	178.034
		26.2396	127.066	50.5196	97.1532	155.077	177.971
		26.234	126.976	50.4855	97.1429	155.046	177.909
		26.2053	126.882	50.4897	97.134	155.063	177.842
		26.1758	126.793	50.4841	97.1255	155.029	177.773
		26.1737	126.714	50.4991	97.1165	154.972	177.71
		26.1637	126.62	50.4687	97.1061	154.99	177.649
		26.1477	126.529	50.4556	97.0966	154.934	177.583
		26.1207	126.436	50.4631	97.0874	154.861	177.518
		26.0895	126.347	50.4482	97.079	154.883	177.452
		26.118	126.256	50.4454	97.0687	154.808	177.386
		26.0752	126.166	50.4528	97.0606	154.748	177.323
		26.0604	126.083	50.4626	97.0509	154.756	177.255
		26.0463	125.992	50.4271	97.0407	154.754	177.191
		26.0276	125.902	50.4855	97.0329	154.69	177.125
		26.0068	125.812	50.3898	97.0241	154.663	177.066
		25.9886	125.719	50.4519	97.0147	154.666	177.007
		25.9769	125.628	50.4514	97.0053	154.591	176.937
		25.9588	125.547	50.4103	96.9954	154.544	176.875
		25.9585	125.457	50.4921	96.9867	154.543	176.807
		25.9308	125.367	50.3926	96.9764	154.511	176.741
		25.9058	125.274	50.3837	96.9679	154.47	176.684
		25.8926	125.18	50.4047	96.9591	154.446	176.619
		25.8855	125.1	50.4276	96.948	154.394	176.549
		25.8646	125.01	50.4533	96.9389	154.348	176.48
		25.8512	124.92	50.4015	96.9302	154.341	176.424
		25.8387	124.828	50.4215	96.9199	154.361	176.364
		25.8094	124.74	50.3702	96.912	154.262	176.303
		25.7839	124.649	50.3739	96.9018	154.255	176.239
		25.79	124.559	50.4043	96.8911	154.236	176.168
		25.7483	124.467	50.3996	96.8812	154.176	176.107
		25.7388	124.376	50.3594	96.8747	154.112	176.045
		25.724	124.285	50.3692	96.8654	154.102	175.986
		25.7325	124.194	50.4015	96.8559	154.031	175.921
		25.6788	124.101	50.3697	96.847	154.047	175.852
		25.6859	124.01	50.366	96.8348	154.017	175.792
		25.6601	123.919	50.3991	96.8254	153.993	175.728
		25.6462	123.83	50.3557	96.8176	153.948	175.663
		25.6299	123.747	50.3473	96.8092	153.922	175.599
		25.6231	123.659	50.316	96.7998	153.918	175.539
		25.6036	123.567	50.3053	96.7907	153.851	175.471
		25.5777	123.485	50.3081	96.7827	153.801	175.404
		25.5728	123.394	50.3758	96.7727	153.835	175.337
		25.5449	123.303	50.3534	96.7622	153.797	175.279
		25.5475	123.214	50.3664	96.7534	153.751	175.212
		25.5218	123.122	50.3716	96.7437	153.685	175.152
		25.4943	123.03	50.3599	96.735	153.652	175.087
		25.491	122.938	50.3095	96.7241	153.591	175.03
		25.4713	122.849	50.3506	96.7163	153.594	174.969
		25.4707	122.765	50.3351	96.708	153.59	174.903
		25.4408	122.672	50.3188	96.6978	153.57	174.84
		25.4128	122.585	50.3501	96.6883	153.54	174.775
		25.4207	122.505	50.366	96.6794	153.517	174.714
		25.382	122.412	50.3253	96.6702	153.409	174.648
		25.3764	122.318	50.3165	96.6596	153.424	174.586
		25.3716	122.237	50.2684	96.6509	153.38	174.523
		25.3539	122.148	50.2856	96.6424	153.378	174.456
		25.3296	122.053	50.2665	96.6323	153.332	174.388
		25.3112	121.961	50.2347	96.6248	153.33	174.327
		25.3046	121.871	50.3333	96.6155	153.319	174.264
		25.2768	121.779	50.3151	96.6084	153.186	174.2
		25.2765	121.69	50.2782	96.5958	153.214	174.132
		25.2706	121.598	50.2539	96.5872	153.12	174.068
		25.242	121.509	50.2478	96.578	153.157	174.002
		25.2351	121.418	50.3011	96.5699	153.082	173.936
		25.2152	121.33	50.3333	96.5582	153.015	173.876
		25.2016	121.237	50.3081	96.5499	153.02	173.815
		25.1651	121.145	50.2772	96.5409	152.993	173.751
		25.1567	121.055	50.2562	96.5344	153.014	173.688
		25.141	120.962	50.2702	96.5225	152.934	173.62
		25.1311	120.872	50.2361	96.5129	152.913	173.555
		25.1159	120.782	50.2665	96.5045	152.901	173.499
		25.0808	120.688	50.2189	96.4932	152.866	173.432
		25.0849	120.598	50.2389	96.4843	152.853	173.366
		25.0665	120.508	50.2782	96.4776	152.802	173.305
		25.0369	120.416	50.2151	96.4693	152.792	173.241
		25.0369	120.323	50.2572	96.458	152.762	173.18
[truncated: 10,506 more rows]

## Sheet: Fig1f
pristine		1.3 C/cm2		3.3 C/cm2		8.6 C/cm2
Df (T) / Df (Tc)	T (K)	Df (T) / Df (Tc)	T (K)	Df (T) / Df (Tc)	T (K)	Df (T) / Df (Tc)	T (K)
0	0.0563693	0	0.056561	0	0.0671485	0	0.0873907
-2.23924e-05	0.0618578	2.75935e-06	0.0620082	-9.38847e-06	0.072105	1.91206e-05	0.0924538
-2.92989e-05	0.0668486	-6.07752e-06	0.0669924	-7.53724e-06	0.0770864	2.29369e-05	0.0974333
-2.91971e-05	0.0718502	-1.58138e-05	0.0719989	-1.29826e-05	0.0821051	1.47687e-05	0.102419
-2.17036e-05	0.0768543	-2.1443e-05	0.0770448	-5.61145e-06	0.0871175	2.27263e-05	0.107419
-3.1742e-05	0.0818217	-6.50702e-06	0.0820586	-9.36693e-06	0.0923461	1.99759e-05	0.112426
-5.37237e-05	0.0868464	-1.0016e-05	0.0870491	-5.60759e-06	0.097357	1.11384e-05	0.117442
-5.06561e-05	0.0918586	-1.09928e-05	0.0921258	-1.0791e-05	0.102307	2.42677e-05	0.122435
-3.19496e-05	0.0972134	2.86732e-05	0.097127	-8.56423e-06	0.107325	1.56171e-05	0.127411
-4.81231e-05	0.102176	4.53473e-05	0.102143	-2.3891e-06	0.112339	2.66264e-05	0.132408
-6.79954e-05	0.107196	4.95606e-05	0.10714	-2.26955e-05	0.117339	9.86954e-06	0.137416
-1.69907e-05	0.112211	2.13578e-05	0.112134	-1.85424e-05	0.122372	3.02026e-05	0.141286
-6.23982e-05	0.11721	1.03281e-05	0.117138	-9.32935e-06	0.127382	1.86433e-05	0.14722
-7.39533e-05	0.122198	-1.71331e-05	0.122107	-7.33792e-06	0.132336	2.88492e-05	0.152351
-8.008e-05	0.127187	7.45225e-06	0.127138	-2.47361e-06	0.137341	2.66216e-05	0.157412
-5.00793e-05	0.132204	-2.96218e-05	0.13217	-3.45393e-06	0.142381	5.81037e-06	0.162415
-3.31273e-05	0.137227	-9.17019e-06	0.137175	-5.93547e-06	0.147358	1.00642e-06	0.167398
-3.29388e-05	0.142219	-9.46916e-06	0.14219	-3.34624e-06	0.152144	2.06978e-05	0.172407
-4.99548e-05	0.147217	1.42422e-05	0.147161	-7.21703e-06	0.157135	1.0147e-05	0.177408
-8.10497e-05	0.151998	1.55662e-05	0.152067	-3.69847e-06	0.162136	1.18106e-05	0.182422
-4.46057e-05	0.15701	1.44133e-05	0.15713	-8.46298e-06	0.167174	1.97229e-05	0.18743
-1.6392e-05	0.162075	3.44275e-06	0.162069	5.14948e-06	0.172145	1.79404e-05	0.192429
-1.48538e-05	0.16708	8.35635e-06	0.167018	1.34228e-06	0.177154	3.31295e-05	0.197412
-5.23343e-05	0.17204	1.89798e-05	0.172029	2.5069e-06	0.182194	2.78563e-05	0.202399
-2.08387e-05	0.177068	6.463e-06	0.177089	8.30489e-06	0.187166	3.61036e-05	0.207384
-3.06429e-05	0.182049	4.77503e-06	0.182107	-1.38637e-05	0.192208	3.79618e-05	0.212439
1.2049e-05	0.187081	6.93782e-06	0.187093	-1.95597e-05	0.197258	4.25213e-05	0.217405
-4.51289e-05	0.192018	1.10997e-05	0.192105	-7.97621e-06	0.202217	1.39096e-05	0.222358
-5.43425e-05	0.197051	-3.41607e-06	0.19711	-7.27357e-06	0.207155	2.42217e-05	0.227424
-4.36695e-05	0.201979	7.94938e-06	0.20207	-3.29743e-06	0.212135	3.2175e-06	0.23244
-4.47805e-05	0.20698	1.86187e-05	0.207038	-1.29257e-05	0.21714	1.59945e-05	0.237402
-4.40694e-05	0.211945	2.0888e-05	0.212093	-2.53256e-06	0.22215	2.94965e-05	0.242381
-2.20698e-05	0.216986	1.2432e-05	0.217163	3.67722e-06	0.227171	3.86968e-05	0.247403
-7.94714e-07	0.222007	1.32921e-05	0.222098	-7.65292e-06	0.232225	6.70868e-06	0.252441
-8.89876e-06	0.227043	1.88247e-05	0.227057	-1.05474e-05	0.237156	1.09477e-05	0.257416
-2.24156e-05	0.232048	3.07463e-05	0.23203	-6.72301e-07	0.242151	2.0189e-05	0.262388
-3.66276e-07	0.237107	3.97604e-05	0.23712	4.018e-06	0.247173	2.1854e-05	0.267383
-5.04864e-05	0.24202	3.90474e-05	0.242077	2.17428e-05	0.252198	1.54368e-05	0.272382
4.98276e-08	0.246877	3.56416e-05	0.247108	8.22478e-06	0.257185	2.53289e-05	0.277435
1.44816e-05	0.252066	4.25154e-05	0.252088	-1.18823e-06	0.262197	1.44405e-05	0.282417
1.94388e-05	0.257069	4.24753e-05	0.25698	9.88424e-06	0.26721	2.29944e-05	0.287376
4.86279e-06	0.26196	4.05046e-05	0.262079	3.12684e-06	0.27222	-3.58062e-07	0.29243
1.31805e-05	0.266913	5.3523e-05	0.267072	1.26945e-05	0.277205	1.64283e-05	0.297403
6.9728e-05	0.271909	5.52806e-05	0.272088	3.07751e-05	0.282213	4.67943e-06	0.302437
2.51764e-05	0.276929	5.97758e-05	0.277144	2.7884e-05	0.287179	1.57187e-05	0.307439
1.07818e-05	0.282017	7.64954e-05	0.282044	1.64622e-05	0.292229	2.56633e-05	0.312357
1.91245e-05	0.287012	5.85836e-05	0.287071	2.4546e-05	0.297246	7.45415e-06	0.317358
7.42137e-05	0.29203	6.43818e-05	0.292104	1.88753e-05	0.302219	1.73279e-05	0.322367
8.50422e-05	0.296956	7.96304e-05	0.297089	1.91892e-05	0.30716	2.22746e-05	0.327372
0.000147352	0.302037	7.21528e-05	0.302061	2.11867e-05	0.312155	2.17763e-05	0.332396
8.39873e-05	0.307037	7.80762e-05	0.306997	1.93572e-05	0.317155	3.39384e-06	0.337391
7.55389e-05	0.311923	9.03276e-05	0.312046	3.78629e-05	0.322254	-1.23213e-06	0.342407
3.57176e-05	0.316913	9.19913e-05	0.317087	2.5612e-05	0.327213	7.1983e-06	0.347407
6.29066e-05	0.321928	9.40261e-05	0.322063	4.71971e-05	0.332152	1.79243e-05	0.352404
7.54153e-05	0.32694	8.56577e-05	0.327039	2.91901e-05	0.336771	9.14567e-07	0.357379
0.00010186	0.332077	8.93792e-05	0.33204	3.57503e-05	0.34183	1.28057e-05	0.362405
7.80416e-05	0.337045	0.000103983	0.337295	3.81787e-05	0.346819	4.52238e-06	0.367394
0.000146254	0.342093	8.58431e-05	0.342304	4.44595e-05	0.351813	1.18013e-05	0.372368
0.000128703	0.347118	0.000115333	0.347266	5.78401e-05	0.356814	1.31398e-05	0.377372
0.000156569	0.35214	0.000131203	0.352298	6.41484e-05	0.361848	4.67119e-05	0.382405
0.000177199	0.357134	0.000116323	0.357314	2.44503e-05	0.366863	4.57332e-05	0.387411
0.000145841	0.362124	0.000125349	0.362339	5.45035e-05	0.371847	4.15061e-05	0.392394
0.000142093	0.367102	0.000166171	0.367341	5.87138e-05	0.37678	1.05142e-05	0.397373
0.000167839	0.372104	0.000151385	0.372324	5.7145e-05	0.381834	4.77776e-06	0.402365
0.000202601	0.3771	0.000156828	0.37731	6.78018e-05	0.386811	2.35382e-05	0.407398
0.000199924	0.382057	0.000168057	0.38234	6.78458e-05	0.391829	2.19599e-05	0.412424
0.000181834	0.387095	0.000193813	0.387359	7.43311e-05	0.396794	1.48056e-05	0.417407
0.000222521	0.392077	0.000174571	0.392337	7.79814e-05	0.401799	1.86446e-05	0.422412
0.000231482	0.397057	0.00021272	0.39725	8.77504e-05	0.406818	4.15781e-05	0.427403
0.00024165	0.402086	0.000193737	0.402309	9.52765e-05	0.411823	4.84039e-05	0.43239
0.000265243	0.407097	0.000198749	0.407366	0.000115968	0.416822	4.21984e-05	0.437391
0.000296718	0.412116	0.000203406	0.412353	0.000122053	0.421817	3.42552e-05	0.442389
0.00031148	0.417117	0.000243151	0.417372	0.000122044	0.426815	2.67043e-05	0.447382
0.000296712	0.422087	0.000210307	0.422358	0.000118422	0.431836	5.04801e-05	0.452377
0.000314629	0.427088	0.00022575	0.427303	0.000110545	0.436828	6.14931e-05	0.457361
0.000335782	0.432108	0.000232754	0.432336	0.000121326	0.441912	7.92877e-05	0.462369
0.000348394	0.437064	0.00023257	0.437352	0.000124436	0.446797	7.29348e-05	0.467409
0.000350801	0.442055	0.000228871	0.442351	0.000137938	0.451928	8.02871e-05	0.472383
0.000340245	0.44706	0.000238776	0.447352	0.000127249	0.456748	5.33524e-05	0.477366
0.000390245	0.452073	0.000260375	0.452369	0.000133913	0.461877	9.98372e-05	0.482386
0.000378366	0.457067	0.000270555	0.45734	0.000150233	0.466824	8.88379e-05	0.487406
0.000372729	0.462111	0.000296931	0.462355	0.000168529	0.471817	0.000114775	0.492389
0.000406613	0.467061	0.000309466	0.467338	0.000167852	0.476832	0.000100127	0.497399
0.000361954	0.472053	0.000306441	0.472342	0.000189704	0.481857	9.81711e-05	0.5024
0.000395813	0.477011	0.000328775	0.477352	0.000198278	0.486857	9.64725e-05	0.507399
0.000368003	0.482055	0.000323817	0.482296	0.000208535	0.49186	0.000102258	0.512417
0.000412247	0.487083	0.000349762	0.487268	0.000206477	0.496833	0.000112951	0.51738
0.000404204	0.492059	0.000350758	0.492315	0.000225505	0.501794	0.000106336	0.522379
0.00047598	0.49702	0.000375674	0.497298	0.000220898	0.506817	0.000102753	0.527391
0.000539749	0.502126	0.000374231	0.502312	0.000238787	0.511809	0.000122927	0.53242
0.000522277	0.507095	0.000402235	0.507305	0.00022846	0.51677	0.00014499	0.537425
0.000541339	0.512073	0.00038722	0.512214	0.000252753	0.521792	0.000162599	0.542426
0.000566421	0.517052	0.000409375	0.51729	0.00026176	0.526831	0.00015507	0.547448
0.000546863	0.522021	0.000438488	0.522384	0.000272765	0.53179	0.000165726	0.552422
0.000571684	0.527058	0.000452889	0.527386	0.000290865	0.536783	0.000182293	0.557431
0.000599262	0.532073	0.00045268	0.532308	0.000291542	0.541785	0.000167987	0.562443
0.000557752	0.53711	0.000460945	0.537312	0.000308404	0.546818	0.000168753	0.567392
0.000593416	0.542111	0.000475748	0.542301	0.000325522	0.551847	0.000193613	0.572376
0.00061206	0.547103	0.000522618	0.547317	0.000340351	0.556797	0.000216358	0.577359
0.000634951	0.552076	0.000518288	0.55231	0.000340358	0.561801	0.000224172	0.58235
0.000636102	0.557066	0.000523631	0.557334	0.000348744	0.566776	0.000242506	0.587341
0.000638663	0.562055	0.0005504	0.562337	0.000369065	0.571775	0.000245734	0.592364
0.000708181	0.567099	0.000576037	0.567353	0.00037954	0.577112	0.000246774	0.597337
0.000711568	0.572177	0.000614743	0.572338	0.000393625	0.582143	0.000259352	0.602353
0.000753375	0.577099	0.000557305	0.577161	0.000385998	0.587078	0.00025359	0.607343
0.000754086	0.582093	0.000582479	0.582176	0.000402034	0.59209	0.000286413	0.612325
0.000750568	0.587083	0.000627617	0.587187	0.000430198	0.597112	0.000308715	0.617375
0.000804012	0.592059	0.000642146	0.592169	0.000444457	0.602092	0.000328893	0.622375
0.000823453	0.597138	0.000684198	0.597152	0.000464719	0.607095	0.000322901	0.627382
0.000795131	0.602168	0.000716063	0.602149	0.000461592	0.61207	0.000365027	0.632364
0.000839243	0.607127	0.000718565	0.607144	0.00047074	0.617046	0.000376869	0.637383
0.000841258	0.612092	0.000759369	0.612152	0.000493907	0.622065	0.000384328	0.642372
0.0008487	0.617081	0.000781709	0.61715	0.000513866	0.627055	0.000396056	0.647333
0.000954104	0.622096	0.000772601	0.622157	0.000525095	0.632043	0.00042715	0.652351
0.000948897	0.627092	0.000766701	0.627118	0.000551621	0.637062	0.000434776	0.657292
0.00100351	0.632167	0.000808166	0.632157	0.000556125	0.642084	0.000457191	0.662315
0.000951137	0.637138	0.000820233	0.637185	0.000589372	0.647072	0.000454882	0.667328
0.00101517	0.642054	0.000834468	0.642174	0.00059511	0.652066	0.000493123	0.67232
0.00103927	0.647058	0.000848189	0.647137	0.000589751	0.657091	0.00052924	0.677296
0.00107516	0.652054	0.000874751	0.652083	0.000628024	0.662044	0.000537647	0.682411
0.00110224	0.657108	0.000908382	0.657113	0.00066209	0.667101	0.000555539	0.687344
0.00117688	0.662117	0.00093438	0.662131	0.000643199	0.672122	0.000598432	0.692353
0.0010869	0.667119	0.00094759	0.667167	0.00069015	0.677113	0.000589136	0.697384
0.00108771	0.672118	0.000960268	0.67216	0.000719624	0.682115	0.0006519	0.702359
0.00117815	0.677091	0.000981594	0.677138	0.000705711	0.687074	0.0006836	0.707401
0.00121746	0.682119	0.00104595	0.682107	0.000725826	0.692103	0.000714174	0.712426
0.00124627	0.687113	0.00106412	0.687059	0.000752902	0.697135	0.000703967	0.71739
0.00121025	0.692059	0.00108554	0.692126	0.000789153	0.702122	0.000718359	0.722316
0.0012486	0.697106	0.00110372	0.697163	0.000824231	0.707117	0.000725315	0.727329
0.001346	0.702108	0.00111551	0.702143	0.000866036	0.712093	0.000762709	0.732334
0.00136081	0.707085	0.00115273	0.707161	0.000879035	0.717057	0.000786236	0.737357
0.00138361	0.712114	0.00117514	0.712126	0.000899889	0.722074	0.000813325	0.742369
0.00141853	0.717063	0.00118757	0.717121	0.00095118	0.727115	0.000850807	0.747389
0.00140965	0.722009	0.00122218	0.722151	0.000972485	0.732088	0.000879344	0.752257
0.0014839	0.727072	0.00125076	0.727176	0.000980056	0.73706	0.000886737	0.757326
0.0015977	0.732077	0.0012772	0.732151	0.00104486	0.742098	0.000908135	0.762399
0.00159152	0.737073	0.0013315	0.737198	0.00105533	0.747117	0.000934534	0.76743
0.00158909	0.742044	0.00136645	0.742176	0.00106418	0.752118	0.000972018	0.772355
0.00153913	0.74708	0.00137451	0.747147	0.00113021	0.75717	0.00102539	0.777345
0.00158897	0.752106	0.00138405	0.752146	0.00111769	0.762117	0.00105605	0.782362
0.0016072	0.757161	0.00143799	0.75712	0.00116377	0.767097	0.00108111	0.787379
0.00165967	0.762167	0.00147983	0.762115	0.00117519	0.772142	0.00114031	0.792387
0.00167838	0.767117	0.00151498	0.767102	0.00123281	0.77716	0.00115031	0.797326
0.00173446	0.7721	0.00153603	0.772134	0.00125222	0.782115	0.00119833	0.802372
0.00184027	0.777119	0.00157725	0.777115	0.00128026	0.787067	0.00124658	0.807399
0.00181755	0.782117	0.00160106	0.782144	0.00130184	0.792077	0.00128399	0.812386
0.00192746	0.78707	0.00163364	0.787134	0.00136854	0.797116	0.0013264	0.817378
0.00188106	0.792145	0.00166852	0.792141	0.00140662	0.802121	0.00140882	0.822478
0.00187788	0.797105	0.00169432	0.797164	0.0014113	0.807095	0.00143044	0.82748
0.00196857	0.802093	0.00173338	0.802272	0.00143912	0.812133	0.00144443	0.832472
0.00202742	0.807093	0.0017758	0.807168	0.00147456	0.817105	0.00146782	0.837432
0.0019984	0.812041	0.00181305	0.812139	0.00156055	0.822154	0.00148154	0.842405
0.0021016	0.817059	0.00185017	0.817133	0.00159844	0.827116	0.00155559	0.847385
0.00212941	0.822153	0.00186846	0.822217	0.00163535	0.832105	0.00159756	0.852421
0.00207341	0.827067	0.00188891	0.827166	0.001643	0.837107	0.00164053	0.857302
0.0021247	0.832102	0.00192009	0.83218	0.00171059	0.842083	0.00171239	0.862372
0.00219438	0.837104	0.00195661	0.837188	0.00173819	0.847068	0.001715	0.867631
0.00219289	0.842066	0.00200271	0.842171	0.00176894	0.852014	0.00173394	0.872396
0.00227644	0.847031	0.00206031	0.847194	0.00181975	0.857061	0.00178587	0.877068
0.00226645	0.852099	0.00209203	0.852169	0.00187459	0.862107	0.00182704	0.882118
0.002372	0.857093	0.0021296	0.857122	0.00189441	0.867099	0.00188518	0.887169
0.00243627	0.862117	0.00215763	0.862128	0.00192745	0.872054	0.00192726	0.89209
0.00245203	0.867126	0.00218771	0.867159	0.00197428	0.876915	0.0019887	0.89705
0.00246205	0.870467	0.00224946	0.872247	0.00200195	0.881914	0.00203426	0.902199
0.00249574	0.875457	0.00227797	0.876833	0.00205106	0.886952	0.00205119	0.907186
0.00253981	0.880412	0.00231105	0.881841	0.00209184	0.891989	0.00209826	0.912205
0.00255016	0.885391	0.00233393	0.886834	0.00213623	0.896969	0.00215824	0.917186
0.00257258	0.890432	0.00237587	0.891796	0.00217609	0.901956	0.00220063	0.922197
0.00263137	0.895469	0.00239975	0.896814	0.0021988	0.90697	0.00226257	0.927223
0.00264011	0.900458	0.0024478	0.901813	0.00225154	0.91189	0.0022898	0.932145
0.00267269	0.905468	0.00247437	0.906805	0.00225756	0.916814	0.00234438	0.937157
0.00271117	0.91048	0.00251825	0.911817	0.00229443	0.921884	0.00239606	0.942186
0.00275381	0.915479	0.00254966	0.916777	0.00232806	0.926901	0.00243968	0.947176
0.00279292	0.920455	0.00258681	0.921761	0.00238795	0.931839	0.00247958	0.952103
0.00284331	0.925494	0.00264077	0.926774	0.00241387	0.937012	0.00257173	0.957116
0.00286749	0.930484	0.00268518	0.93187	0.00247267	0.941894	0.00264492	0.962149
0.00290068	0.9355	0.00274071	0.93686	0.00250428	0.946941	0.00270503	0.967162
0.00293201	0.940497	0.00277899	0.941809	0.0025771	0.951899	0.00277522	0.972194
0.00300665	0.945479	0.00280803	0.946973	0.00261155	0.956912	0.00282499	0.977063
0.0030414	0.950535	0.00285698	0.951897	0.00264244	0.961884	0.00285282	0.982082
0.00309195	0.955558	0.0028997	0.956843	0.00270123	0.966841	0.00292587	0.987086
0.00312194	0.960525	0.00292718	0.961883	0.00274315	0.971971	0.0029546	0.992116
0.00315908	0.965415	0.00296468	0.966951	0.00281416	0.977026	0.00302048	0.997132
0.00319048	0.97041	0.00302351	0.971868	0.0028681	0.981947	0.00308159	1.00218
0.0032693	0.975439	0.0030718	0.976773	0.00290443	0.986896	0.00312491	1.00709
0.00326971	0.980458	0.0031095	0.981789	0.00295811	0.991917	0.00321571	1.01206
0.00334141	0.985525	0.00316462	0.986858	0.00302647	0.996927	0.00328216	1.01708
0.00337359	0.990511	0.00321398	0.991849	0.00305615	1.00187	0.00333795	1.02216
0.00341313	0.995427	0.00323774	0.996933	0.00310696	1.00689	0.00341215	1.0272
0.00344879	1.00056	0.00329606	1.00195	0.00315702	1.0119	0.00348031	1.03215
0.00348784	1.00547	0.00332729	1.0069	0.00321768	1.01691	0.00353857	1.03705
0.00353514	1.01042	0.00339429	1.01188	0.00332176	1.02196	0.00359892	1.04222
0.00357346	1.01548	0.00345686	1.01685	0.00339582	1.02695	0.00367479	1.0472
0.00361508	1.02041	0.00350075	1.02188	0.00346552	1.03182	0.00373277	1.05207
0.00368551	1.02543	0.00352997	1.02682	0.00348863	1.03685	0.00380923	1.0571
0.00370966	1.03043	0.00358951	1.03181	0.00354361	1.04197	0.00388394	1.06206
0.00373679	1.03553	0.00363057	1.03687	0.00363162	1.04701	0.0039736	1.0671
0.00378987	1.04051	0.00368421	1.04187	0.00369264	1.05196	0.00404989	1.0721
0.00382079	1.04549	0.00373664	1.04695	0.00372881	1.05697	0.00410928	1.07724
0.00389517	1.05045	0.00378964	1.05192	0.00380207	1.06185	0.00416633	1.08208
0.00392726	1.05539	0.00384667	1.05689	0.00386763	1.06692	0.00427197	1.087
0.00398276	1.06049	0.00388441	1.06189	0.00392266	1.07188	0.00434899	1.09208
0.00403994	1.06547	0.00392769	1.0668	0.0039588	1.074	0.0044267	1.09715
0.00406163	1.07049	0.0040032	1.07175	0.00403171	1.07917	0.00450081	1.10213
0.00411732	1.07549	0.00402872	1.07668	0.00410651	1.08398	0.00460407	1.10701
0.00412908	1.08025	0.0041098	1.08177	0.00418277	1.08945	0.00470936	1.11209
0.00426156	1.08522	0.00418248	1.08662	0.00421342	1.09412	0.00476041	1.11701
0.00427201	1.09052	0.00421735	1.09165	0.00432348	1.0993	0.0048328	1.12206
0.00432707	1.09569	0.00427751	1.09658	0.00435719	1.10448	0.00492652	1.12706
0.00432579	1.10065	0.00431812	1.10167	0.00447536	1.10922	0.00502398	1.13206
0.00436906	1.10556	0.00437497	1.10676	0.00456322	1.11405	0.00512797	1.13703
0.00443067	1.11077	0.00444505	1.11175	0.00463418	1.119	0.00521256	1.14202
0.00448068	1.11536	0.00450738	1.11659	0.00469899	1.12428	0.00529569	1.14704
0.00453213	1.12066	0.00457933	1.12174	0.00478985	1.12927	0.00537835	1.152
0.00457915	1.12522	0.00463778	1.12664	0.00485498	1.13414	0.00547003	1.15715
0.00463114	1.13055	0.00468091	1.1317	0.00493747	1.13935	0.00557935	1.16221
0.00468255	1.13519	0.00476653	1.13659	0.00498223	1.14411	0.00566973	1.16707
0.00476595	1.14053	0.00482906	1.14168	0.00509441	1.14913	0.00576051	1.17215
0.00471372	1.14546	0.00489183	1.14664	0.00516226	1.15403	0.00585108	1.17719
0.00490743	1.15042	0.00496796	1.15163	0.00522962	1.15932	0.00596384	1.18199
0.00492911	1.15538	0.00503942	1.15666	0.00532167	1.16404	0.00609706	1.18701
0.00498576	1.16091	0.00509501	1.16167	0.00541704	1.16917	0.00616703	1.19204
0.00506674	1.16505	0.00514267	1.16667	0.00546989	1.17413	0.00630258	1.19696
0.00504308	1.1701	0.00519831	1.17165	0.00557623	1.17921	0.00643347	1.20202
0.00505203	1.17548	0.00528723	1.17664	0.0056715	1.18433	0.0065343	1.20709
0.00515284	1.18055	0.00534647	1.18162	0.00574937	1.18862	0.00664436	1.21204
0.00521931	1.18542	0.00540058	1.18664	0.00583009	1.19397	0.00672982	1.21714
0.00522187	1.1903	0.00548808	1.19161	0.00595071	1.19929	0.00686157	1.22216
0.00532408	1.19585	0.00558317	1.19663	0.00606337	1.20447	0.00697157	1.22712
0.00535111	1.20057	0.00565784	1.20163	0.00611144	1.20924	0.00708351	1.23207
0.00544727	1.20544	0.00571187	1.20663	0.00621694	1.21438	0.00721883	1.23709
0.0054943	1.21032	0.00577036	1.21168	0.00631099	1.21915	0.00733782	1.24217
0.00556291	1.21523	0.0058317	1.21661	0.0064288	1.22453	0.00744045	1.2471
0.00558437	1.22082	0.00592606	1.22167	0.0064898	1.22914	0.00758123	1.25202
0.00567472	1.22539	0.00599016	1.22669	0.00661507	1.23412	0.00770317	1.25701
0.00570689	1.23048	0.0060705	1.23179	0.0066995	1.23922	0.00782681	1.26209
0.00578543	1.23543	0.00613621	1.23667	0.0068054	1.24419	0.00796176	1.26707
0.00589756	1.24021	0.00622528	1.24168	0.00690345	1.24911	0.00810453	1.27211
0.0059929	1.24542	0.0063133	1.24667	0.00699506	1.2542	0.00820179	1.27718
0.00605098	1.2507	0.00638372	1.25168	0.00708657	1.2592	0.00832113	1.28203
0.00614054	1.2557	0.00645751	1.25666	0.00721728	1.26426	0.0084678	1.28707
0.00617314	1.26067	0.00653371	1.26164	0.0073223	1.26929	0.00859602	1.29214
0.00625686	1.26536	0.00660528	1.26664	0.00742946	1.27413	0.0087387	1.29707
0.00626128	1.27081	0.00668701	1.27163	0.00755882	1.2793	0.0088731	1.30214
0.00632749	1.27532	0.00678352	1.27668	0.00761887	1.28423	0.00902139	1.30717
0.00636123	1.28027	0.00685785	1.28167	0.0077446	1.28913	0.00914959	1.31213
0.00641042	1.28553	0.00694073	1.28663	0.00784316	1.2945	0.0092795	1.31702
0.00654107	1.29046	0.00702694	1.29163	0.0079353	1.29928	0.00943971	1.32208
0.00666918	1.29579	0.00708054	1.29663	0.00808266	1.30415	0.00960362	1.32715
0.00665637	1.30053	0.0071344	1.30159	0.00819744	1.30944	0.00973942	1.33208
0.00674779	1.30535	0.00725179	1.30663	0.00833539	1.31397	0.00990965	1.33701
0.00682144	1.31026	0.0073398	1.31163	0.00845478	1.31906	0.0100651	1.34201
0.0068412	1.31555	0.00743311	1.31668	0.00859102	1.32426	0.0102188	1.34698
0.00697677	1.32032	0.00750498	1.32168	0.00867595	1.32951	0.0103509	1.35215
0.00698437	1.32573	0.00761323	1.32665	0.00879818	1.33404	0.0105017	1.35714
0.00710871	1.3307	0.00771247	1.3317	0.00892839	1.33902	0.0106743	1.36211
0.00718196	1.33542	0.00779482	1.33667	0.00905792	1.34419	0.0108492	1.36708
0.00731634	1.34036	0.00789381	1.34162	0.00916737	1.34875	0.0110118	1.37211
0.00734799	1.34526	0.0079715	1.34668	0.0092942	1.35432	0.0111656	1.37706
0.00736101	1.35011	0.0080659	1.35166	0.00940188	1.35945	0.0113104	1.38199
0.00739112	1.35521	0.00814976	1.35666	0.00952888	1.36412	0.011508	1.38714
0.00754596	1.36016	0.0082973	1.3616	0.00968562	1.36933	0.0116679	1.39211
0.00759966	1.36533	0.00836511	1.36662	0.00979255	1.37458	0.0118074	1.39712
0.00765069	1.37043	0.00848355	1.37161	0.00996409	1.3793	0.0119731	1.40205
0.0077063	1.37542	0.00859805	1.37667	0.0100765	1.38455	0.0121671	1.40702
0.0078572	1.38053	0.0086783	1.38169	0.0102231	1.38926	0.012346	1.41217
0.00795873	1.3855	0.00878181	1.38667	0.0103176	1.39401	0.0125398	1.41716
0.00797714	1.39034	0.00887033	1.39172	0.0104995	1.39926	0.012717	1.42209
0.00796351	1.39538	0.00895256	1.39673	0.0106221	1.40419	0.0128999	1.42719
0.00807923	1.40032	0.00906658	1.40166	0.0107965	1.40931	0.0130889	1.43208
0.00816402	1.40543	0.0091699	1.40663	0.0108867	1.4142	0.0132744	1.43703
0.0081927	1.41031	0.00927382	1.41166	0.0110155	1.41918	0.0134836	1.44206
0.00825518	1.41546	0.00937482	1.41663	0.0111736	1.42413	0.0136809	1.44713
0.00836646	1.42058	0.00945988	1.42168	0.0113214	1.42919	0.0138834	1.45212
0.00845801	1.42566	0.00957682	1.4267	0.0114586	1.43432	0.0140589	1.45695
0.00848373	1.43048	0.00968235	1.4317	0.0116557	1.43932	0.0142798	1.462
0.00859542	1.43546	0.00979	1.43664	0.0117855	1.44431	0.0144816	1.46706
0.00868228	1.44019	0.00989818	1.44166	0.0119399	1.44911	0.0146983	1.472
0.00874455	1.44536	0.0100022	1.44663	0.0120753	1.45422	0.0148899	1.47616
0.00882184	1.45038	0.0100959	1.45167	0.0122169	1.45931	0.0151153	1.48118
0.00885316	1.45541	0.0101895	1.45654	0.0123984	1.46426	0.0152798	1.4861
0.00895561	1.4606	0.0102896	1.46158	0.0125579	1.46928	0.0154982	1.49109
0.00906413	1.46547	0.0104136	1.46662	0.0127723	1.47583	0.0157281	1.49616
0.00917281	1.47041	0.0105221	1.4717	0.0129683	1.48073	0.0159696	1.5011
0.00919796	1.47535	0.0105872	1.47607	0.0131265	1.48566	0.0161599	1.5059
0.00939893	1.48113	0.0107108	1.4811	0.013276	1.49093	0.0163252	1.51109
0.00933038	1.48592	0.0108128	1.48612	0.0134101	1.49583	0.0165699	1.51603
0.00943078	1.4911	0.0109556	1.49117	0.0135996	1.50091	0.0167974	1.52112
0.00948982	1.49588	0.0110729	1.4961	0.0137823	1.50573	0.0170209	1.5261
0.00958251	1.50105	0.0111659	1.50118	0.0139802	1.51077	0.0172796	1.531
0.0096356	1.50606	0.0113047	1.50606	0.014121	1.51577	0.0174837	1.5361
0.00973623	1.51098	0.0114154	1.51108	0.0142758	1.52083	0.0177691	1.54103
0.00975815	1.51598	0.011548	1.51606	0.0144517	1.5257	0.0180363	1.54603
0.00984235	1.52101	0.0116503	1.52101	0.0146455	1.5308	0.0182977	1.55104
0.00998094	1.5262	0.0117681	1.52607	0.0148483	1.53579	0.0185758	1.55616
0.00999672	1.5308	0.0118632	1.53109	0.0150357	1.54058	0.0189097	1.56098
0.0101234	1.53595	0.0119389	1.53606	0.0151975	1.54577	0.0191942	1.56606
0.0101243	1.54116	0.0120899	1.54112	0.0154061	1.55083	0.0194998	1.57114
0.0102198	1.54603	0.0121895	1.5461	0.0156098	1.55568	0.0198097	1.57605
0.0103536	1.55104	0.012337	1.55109	0.0157597	1.56078	0.0200912	1.58115
0.0104544	1.55597	0.0124256	1.55612	0.0159723	1.56581	0.0203844	1.58597
0.0106099	1.56118	0.0125548	1.56106	0.0162117	1.5708	0.0206859	1.59099
0.0106678	1.56613	0.0126855	1.56614	0.0163687	1.57567	0.0209678	1.59602
0.0108151	1.57111	0.0128459	1.5711	0.0165948	1.58083	0.0212781	1.60108
0.0108377	1.57613	0.0129855	1.57604	0.016801	1.5859	0.0215772	1.60607
0.0108642	1.58103	0.0130901	1.58115	0.0170124	1.59093	0.0219	1.61113
0.0109621	1.58593	0.0132148	1.58614	0.0172151	1.59566	0.0222414	1.61611
0.0110641	1.591	0.013353	1.59109	0.0174118	1.60069	0.0225286	1.62103
0.0111479	1.5959	0.0134514	1.59611	0.0176603	1.6057	0.0228659	1.62597
0.0111863	1.6011	0.0135973	1.60109	0.0178546	1.61083	0.0232028	1.63097
0.0113419	1.60602	0.0137276	1.60613	0.0180567	1.61584	0.023561	1.63606
0.0114391	1.61104	0.0138568	1.61108	0.0183361	1.62087	0.0238766	1.64121
0.0115435	1.61613	0.0140176	1.61595	0.0185565	1.62578	0.0242265	1.64607
0.0116326	1.62086	0.0141548	1.62122	0.0187739	1.63075	0.0246337	1.65121
0.0117105	1.62615	0.0143164	1.62614	0.0190372	1.63585	0.0250049	1.65607
0.0117827	1.63106	0.0144709	1.63115	0.0192535	1.64076	0.0253593	1.66092
0.0118627	1.636	0.0146099	1.63606	0.0194636	1.64577	0.0257947	1.66614
0.0119708	1.6411	0.0147497	1.6411	0.0197394	1.65091	0.0261779	1.67106
0.0120437	1.64588	0.0148966	1.64604	0.0199282	1.65568	0.0265909	1.67612
0.0121209	1.65098	0.015029	1.65106	0.0202364	1.66063	0.0269462	1.68109
0.0121809	1.65614	0.0151851	1.65613	0.0204743	1.6659	0.0273788	1.68598
0.0123079	1.66094	0.0153388	1.66115	0.0206968	1.67061	0.0278088	1.69102
0.0124096	1.6661	0.0154974	1.66606	0.0209887	1.67574	0.0282078	1.69609
0.0124563	1.67105	0.0156646	1.67101	0.0212571	1.68084	0.02866	1.70111
0.0125011	1.676	0.0158334	1.67607	0.0215185	1.68576	0.029104	1.70619
0.0126868	1.68111	0.0159716	1.68106	0.0217737	1.69081	0.0295227	1.71109
0.0128219	1.68608	0.0161233	1.68612	0.0220973	1.69575	0.0300029	1.71607
0.0128279	1.69102	0.0162796	1.69118	0.0223831	1.70082	0.0305471	1.72102
0.0129656	1.69602	0.0164373	1.69605	0.0226166	1.70547	0.0310423	1.72593
0.0130283	1.70131	0.0166208	1.70114	0.0229824	1.71092	0.0315773	1.73109
0.0131132	1.70603	0.0167754	1.70604	0.0232047	1.71569	0.0320454	1.73601
0.0132261	1.71108	0.0169435	1.711	0.0235319	1.72073	0.0325644	1.74099
0.0133665	1.71606	0.0170833	1.71609	0.0238417	1.72572	0.0330525	1.74608
0.0134103	1.72104	0.0172756	1.72122	0.0241292	1.73094	0.0335631	1.7507
0.0135962	1.72592	0.0174342	1.72592	0.0244572	1.73585	0.0341247	1.75604
0.0136658	1.73126	0.0176094	1.73106	0.0247926	1.74088	0.0346608	1.76099
0.0137899	1.73613	0.0177881	1.73611	0.0251154	1.74568	0.0352915	1.76631
0.0138799	1.74111	0.017977	1.74112	0.0254338	1.75083	0.0358937	1.77109
0.013984	1.74613	0.0181647	1.7461	0.0257664	1.7557	0.0365571	1.7761
0.0141249	1.75112	0.0183405	1.75099	0.0261373	1.7608	0.0371656	1.78088
0.0142112	1.75619	0.018548	1.75612	0.026446	1.76563	0.0377828	1.78598
0.0143108	1.76106	0.0187234	1.76104	0.0268485	1.77084	0.0384087	1.7911
0.0144043	1.76607	0.0189012	1.76608	0.0272429	1.77569	0.0390426	1.79611
0.0144916	1.77127	0.0191055	1.77105	0.027584	1.78082	0.0396315	1.80106
0.0146137	1.77598	0.0193454	1.77621	0.0279718	1.78573	0.0403143	1.80601
0.0146998	1.781	0.0195118	1.78095	0.0283525	1.79091	0.0409555	1.811
0.0147608	1.78608	0.0197238	1.7861	0.0287218	1.79595	0.0416963	1.81613
0.0148904	1.79078	0.0199169	1.79114	0.0291408	1.80082	0.0424007	1.82112
0.0150259	1.79593	0.0200939	1.79598	0.0295259	1.80567	0.0431105	1.826
0.0150947	1.80093	0.0203278	1.80096	0.0299173	1.81083	0.0438879	1.83125
0.0152794	1.80621	0.0205178	1.80608	0.0303741	1.81574	0.0446694	1.83607
0.0153575	1.81095	0.0207579	1.81118	0.0308124	1.8209	0.0454582	1.84103
0.0154947	1.81604	0.020957	1.81603	0.0311986	1.82571	0.0463352	1.8462
0.0155941	1.82133	0.0211797	1.82113	0.0316549	1.83061	0.0471299	1.85106
0.0157549	1.82617	0.0213971	1.82606	0.0321657	1.83588	0.0480352	1.85606
0.0159064	1.83093	0.0216385	1.83115	0.0326256	1.84078	0.0489606	1.86122
0.016089	1.83611	0.0218664	1.83623	0.0331041	1.84574	0.049826	1.86609
0.0160724	1.84136	0.0220963	1.84111	0.0336112	1.85079	0.0508346	1.87101
0.0161371	1.846	0.0223257	1.84609	0.0341067	1.85578	0.0518083	1.87609
0.016305	1.8512	0.0225798	1.85124	0.0346129	1.86086	0.0526942	1.88087
0.0163892	1.85597	0.0228199	1.8561	0.0351409	1.86595	0.0537871	1.88599
0.0165979	1.86109	0.0230553	1.86111	0.0356721	1.8708	0.0549229	1.89117
0.0165458	1.86592	0.0233468	1.86608	0.0362021	1.87589	0.0560328	1.89597
0.0167652	1.8712	0.0235972	1.87106	0.0367709	1.88071	0.0571718	1.901
0.0169121	1.87581	0.0238405	1.87613	0.0373725	1.88605	0.0584165	1.90605
0.0171384	1.88149	0.0241298	1.88102	0.0379915	1.89061	0.0596423	1.91087
0.017225	1.88584	0.0243732	1.88609	0.0385742	1.89599	0.0610509	1.91619
0.0172964	1.89114	0.0246492	1.89116	0.0392336	1.90085	0.0623794	1.92103
0.0174072	1.89608	0.0249112	1.89615	0.0398765	1.90571	0.0638358	1.92615
0.0175228	1.90101	0.0251806	1.90116	0.0405272	1.91079	0.0654331	1.93121
0.0175798	1.90604	0.0254992	1.90614	0.041289	1.91588	0.0669614	1.93599
0.01777	1.91108	0.0258104	1.91107	0.0419435	1.92087	0.0686803	1.94108
0.0179087	1.91625	0.0261091	1.91604	0.0426735	1.92563	0.070686	1.94624
0.0180398	1.92111	0.0264245	1.92112	0.043443	1.93071	0.0725666	1.95098
0.0181964	1.92605	0.0267135	1.92602	0.0442046	1.93585	0.0746915	1.95623
0.0183438	1.93118	0.0270048	1.931	0.0450928	1.94099	0.0767882	1.96101
0.0184452	1.93628	0.0273187	1.93605	0.0458562	1.94576	0.0791402	1.96638
0.0185793	1.94112	0.0276363	1.94104	0.0468022	1.95057	0.0813723	1.97101
0.0187524	1.94609	0.0279671	1.94614	0.0477467	1.95584	0.0840192	1.97625
0.018935	1.95093	0.0283147	1.95109	0.048806	1.96078	0.0865805	1.98114
0.019069	1.95617	0.0286739	1.95589	0.0497303	1.96565	0.0894848	1.98605
0.0192164	1.96095	0.0290306	1.96102	0.0508502	1.97085	0.0926818	1.9914
0.0193695	1.966	0.0294565	1.96596	0.0518856	1.97575	0.0956519	1.99583
0.0195296	1.97096	0.02985	1.97108	0.0529871	1.98069	0.09918	2.00103
0.019667	1.97595	0.0302394	1.9761	0.0542092	1.98585	0.102865	2.0061
0.019781	1.98096	0.0306339	1.98105	0.0553507	1.99043	0.106874	2.01112
0.0199255	1.98604	0.0310836	1.98608	0.0566774	1.996	0.111159	2.01608
0.020106	1.99098	0.0314582	1.99111	0.0578832	2.00055	0.115628	2.02106
0.0202947	1.9962	0.0318796	1.99604	0.0592374	2.00582	0.120336	2.02609
0.0203966	2.00113	0.0323092	2.00105	0.0606803	2.01076	0.125193	2.03113
0.0206296	2.0059	0.0327918	2.00602	0.0622422	2.01584	0.129838	2.03587
0.0207985	2.01102	0.0332504	2.01103	0.0638557	2.02087	0.135204	2.04082
0.0209388	2.01612	0.0337234	2.01615	0.0653011	2.02565	0.141432	2.04611
0.0210918	2.02109	0.0342142	2.02118	0.0669359	2.03093	0.151763	2.05412
0.0213219	2.02632	0.0346575	2.02598	0.0685398	2.03584	0.158689	2.05908
0.0214846	2.03094	0.0351269	2.03113	0.0701993	2.04079	0.166369	2.06399
0.0215856	2.03602	0.0355982	2.03617	0.0719948	2.04583	0.175031	2.06906
0.0217423	2.04094	0.0360508	2.0409	0.0737315	2.05048	0.183575	2.07411
0.0219539	2.04612	0.0365303	2.04605	0.0750853	2.05398	0.193476	2.07917
0.0222035	2.05344	0.0372647	2.05367	0.0771811	2.05912	0.205259	2.08413
0.0223226	2.05829	0.0377412	2.05865	0.0792428	2.06402	0.216837	2.08905
0.0225265	2.06325	0.0382992	2.06381	0.0815146	2.06901	0.229887	2.094
0.0226309	2.0682	0.0388208	2.06885	0.0837561	2.07403	0.243695	2.09914
0.0228081	2.07335	0.0393573	2.07376	0.0861774	2.07905	0.259089	2.10419
0.0229972	2.07829	0.0399308	2.07885	0.0887187	2.0841	0.275635	2.10928
0.023194	2.08332	0.0404889	2.0837	0.0915398	2.089	0.292964	2.11416
0.0233073	2.08833	0.0410939	2.08868	0.0945273	2.09402	0.312359	2.11899
0.0235435	2.09325	0.0417166	2.09373	0.0979304	2.09918	0.335434	2.12424
0.0236804	2.09832	0.0423433	2.0988	0.101103	2.10385	0.359836	2.12919
0.0238882	2.10332	0.0429784	2.10369	0.104739	2.10905	0.384501	2.13403
0.0240193	2.10839	0.0436436	2.10871	0.108618	2.11399	0.41089	2.13899
0.0242136	2.11331	0.0443374	2.11381	0.112674	2.11898	0.44012	2.14417
0.0244595	2.11839	0.0449749	2.1188	0.116993	2.12396	0.47047	2.14902
0.0246098	2.1232	0.0456918	2.12364	0.121727	2.12897	0.505204	2.15422
0.0247431	2.12819	0.0463757	2.12864	0.126975	2.13404	0.539606	2.15914
0.0249965	2.13315	0.0471199	2.13361	0.132488	2.13899	0.576225	2.16416
0.025125	2.13841	0.0478897	2.13872	0.139134	2.14393	0.614311	2.16916
0.0253527	2.14338	0.048687	2.14362	0.146156	2.14896	0.651638	2.17402
0.0255501	2.14824	0.0495138	2.14861	0.155062	2.15382	0.688979	2.17929
0.0257992	2.15325	0.0503852	2.15378	0.165016	2.15879	0.728282	2.18442
0.0259762	2.15826	0.0512358	2.1587	0.17628	2.16382	0.764811	2.18915
0.026191	2.16331	0.052151	2.16377	0.189549	2.16906	0.796686	2.19419
0.0264003	2.16836	0.0531519	2.1688	0.203256	2.17384	0.825853	2.19923
0.0266041	2.1732	0.0541086	2.17382	0.218807	2.17892	0.850219	2.20411
0.0268773	2.17827	0.0551378	2.17879	0.235143	2.18402	0.872279	2.20917
0.0270129	2.18324	0.0561653	2.1836	0.251972	2.1889	0.89462	2.21432
0.0272234	2.18834	0.0573128	2.18881	0.270028	2.19401	0.914452	2.21908
0.0274229	2.19322	0.0585589	2.19391	0.289621	2.19906	0.934127	2.22415
0.0276724	2.19825	0.0597752	2.19905	0.308571	2.20405	0.951875	2.229
0.0278935	2.20325	0.0609448	2.20387	0.328738	2.20896	0.967276	2.23408
0.0280838	2.20825	0.0621002	2.20864	0.351671	2.21408	0.978738	2.23919
0.0283634	2.21337	0.0635183	2.21366	0.373802	2.21903	0.986225	2.24414
0.0285739	2.21832	0.0652699	2.21871	0.398015	2.22398	0.991956	2.24916
0.0287474	2.22335	0.066963	2.22368	0.422809	2.22905	0.995786	2.25427
0.0290084	2.22827	0.0687733	2.22863	0.448964	2.234	0.997825	2.25923
0.0292215	2.23323	0.0705486	2.23368	0.475142	2.23878	0.998835	2.26424
0.0295114	2.23837	0.072375	2.23875	0.505161	2.24402	0.999301	2.26912
0.0297098	2.24323	0.0741407	2.24367	0.534651	2.249	0.999557	2.27405
0.0299777	2.24828	0.0761195	2.24868	0.562755	2.25395	0.999732	2.2792
0.0301478	2.25319	0.0781603	2.25378	0.590596	2.25904	0.999853	2.2843
0.0304503	2.25822	0.0802971	2.25886	0.615681	2.26409	0.999939	2.28935
0.0306508	2.26328	0.0822898	2.26375	0.639111	2.26915	0.999997	2.29427
0.0308974	2.2683	0.0844809	2.26873	0.659895	2.27409	1.00003	2.29895
0.0311304	2.27336	0.0868223	2.27365	0.678934	2.27889	1.00008	2.30401
0.0314533	2.27832	0.0892695	2.27872	0.696711	2.28386	1.0001	2.30907
0.0316475	2.28331	0.0919397	2.28368	0.71441	2.28896	1.00013	2.31416
0.0319645	2.28835	0.0946327	2.28871	0.730575	2.29399	1.00016	2.31921
0.0322507	2.29328	0.0975128	2.29382	0.7456	2.29906	1.00018	2.32413
0.0325121	2.29824	0.100342	2.29873	0.759083	2.30407	1.00019	2.32917
0.0328161	2.30328	0.103207	2.30379	0.771275	2.30892	1.00019	2.33411
0.033058	2.30834	0.106033	2.3088	0.782916	2.31394	1.00021	2.33907
0.0333027	2.31329	0.108986	2.31378	0.793751	2.31897	1.00022	2.34392
0.0335473	2.31825	0.111993	2.31869	0.80351	2.32404	1.00021	2.34895
0.0338262	2.32331	0.115422	2.32368	0.812621	2.3289	1.00022	2.35401
0.0341319	2.32829	0.118829	2.32877	0.822101	2.33405	1.0002	2.35914
0.0344034	2.33334	0.122287	2.3336	0.830589	2.33901	1.00021	2.36398
0.0347791	2.33828	0.125917	2.33866	0.839195	2.34403	1.00022	2.36913
0.0350007	2.3433	0.129874	2.34371	0.847661	2.34899	1.00023	2.3742
0.0353359	2.34821	0.134083	2.34874	0.855663	2.35412	1.00024	2.37925
0.0355906	2.35336	0.138411	2.35373	0.863142	2.35904	1.00024	2.38408
0.0358645	2.35822	0.143057	2.3588	0.870362	2.36395	1.00024	2.38923
0.0361765	2.36316	0.147618	2.36378	0.877056	2.36898	1.00024	2.39423
0.0364916	2.3684	0.152711	2.36881	0.884451	2.37406	1.00022	2.39907
0.0367729	2.37339	0.15816	2.37376	0.89097	2.37906	1.00022	2.4042
0.0370585	2.37826	0.163754	2.3787	0.897138	2.38387	1.00022	2.4091
0.0374092	2.3832	0.16929	2.38373	0.902987	2.38889	1.00024	2.41402
0.0377441	2.38827	0.175292	2.38876	0.908923	2.39397	1.00022	2.41893
0.0380639	2.39341	0.180952	2.39374	0.914662	2.39898	1.00024	2.42409
0.0384225	2.3982	0.186771	2.39859	0.91996	2.4038	1.00022	2.42911
0.0387274	2.40337	0.192362	2.40375	0.925321	2.40891	1.0002	2.43415
0.0391662	2.40831	0.198059	2.4088	0.930863	2.41403	1.00023	2.43895
0.0394044	2.4132	0.20412	2.41385	0.936074	2.41912	1.00023	2.44417
0.0398345	2.41834	0.20969	2.41861	0.940698	2.42387	1.00023	2.44902
0.0401703	2.42321	0.215847	2.42375	0.945365	2.42897	1.00022	2.454
0.040535	2.4283	0.221929	2.42882	0.949729	2.43415	1.0002	2.4593
0.0408956	2.43333	0.228088	2.43367	0.95374	2.43899	1.0002	2.46419
0.041266	2.43838	0.234336	2.4387	0.95735	2.44392	1.0002	2.46921
0.0416178	2.44337	0.240384	2.44378	0.960732	2.449	1.00022	2.47408
0.0420383	2.44821	0.246496	2.44875	0.96409	2.4541	1.00019	2.47905
0.0423469	2.45326	0.252968	2.45371	0.966983	2.45894	1.0002	2.48419
0.042753	2.45826	0.259221	2.45875	0.969671	2.46384	1.00019	2.48921
0.0430711	2.46334	0.265356	2.46371	0.972113	2.46908	1.00021	2.49417
0.0435015	2.46825	0.271787	2.46874	0.974497	2.47388	1.00022	2.49913
0.0439201	2.47351	0.278156	2.47381	0.976471	2.47899	1.00021	2.50422
0.0442952	2.47828	0.284534	2.47882	0.978448	2.48402	1.00021	2.50912
0.0447071	2.48326	0.29084	2.48392	0.980324	2.48912	1.00022	2.51398
0.045035	2.4883	0.296289	2.4887	0.982064	2.49393	1.00021	2.51914
0.0455838	2.49337	0.302542	2.49366	0.983616	2.49891	1.00019	2.52411
0.0459837	2.49842	0.308501	2.4987	0.984919	2.50397	1.0002	2.52896
0.0464076	2.50327	0.314652	2.50383	0.986095	2.50897	1.00021	2.53398
0.0468528	2.50826	0.320647	2.50905	0.987119	2.51391	1.00021	2.53915
0.047296	2.51324	0.326473	2.51388	0.988069	2.51881	1.0002	2.54409
0.0476692	2.5183	0.331981	2.51875	0.988982	2.52396	1.00021	2.54907
0.0481228	2.52324	0.337705	2.52374	0.989877	2.52917	1.00023	2.55409
0.0485122	2.5283	0.343512	2.52875	0.990744	2.53398	1.00023	2.55906
0.0490329	2.53326	0.349215	2.53374	0.991628	2.53905	1.00022	2.56426
0.0494632	2.53825	0.354736	2.53851	0.992391	2.54397	1.00023	2.56916
0.0499128	2.54336	0.360576	2.5436	0.993095	2.54915	1.00021	2.57418
0.0503203	2.54829	0.366293	2.54873	0.99371	2.554	1.00019	2.57901
0.050876	2.55327	0.371983	2.55386	0.994276	2.55891	1.00021	2.58413
0.0513569	2.55844	0.377546	2.55879	0.994791	2.56393	1.00023	2.58929
0.0519148	2.56331	0.383421	2.56375	0.995229	2.56883	1.00022	2.59405
0.0524437	2.56828	0.389357	2.56877	0.995617	2.57392	1.00019	2.59903
0.052895	2.57324	0.395486	2.5739	0.995978	2.57884	1.0002	2.60408
0.0534176	2.5782	0.400993	2.57886	0.996363	2.58405	1.00021	2.60918
0.0539705	2.58333	0.40668	2.58376	0.996654	2.589	1.00022	2.61413
0.0546065	2.58835	0.412545	2.58865	0.996966	2.5941	1.00021	2.61915
0.0551245	2.5932	0.418451	2.59387	0.997219	2.59907	1.0002	2.62412
0.0556762	2.59828	0.424004	2.59874	0.997471	2.60398	1.0002	2.62924
0.0562248	2.60331	0.429831	2.60377	0.99767	2.60902	1.00019	2.63424
0.0568183	2.60817	0.435654	2.60864	0.997887	2.61418	1.00019	2.63924
0.0574787	2.61353	0.441117	2.61381	0.998025	2.61894	1.00018	2.64402
0.0580079	2.61831	0.446662	2.61872	0.998137	2.62402	1.00018	2.64907
0.058644	2.62328	0.452107	2.62381	0.998322	2.62904	1.00018	2.65417
0.059216	2.62837	0.45761	2.62876	0.998445	2.63405	1.0002	2.65918
0.0598312	2.63328	0.462939	2.63366	0.998611	2.63906	1.0002	2.66415
0.0604751	2.63829	0.468737	2.63867	0.998701	2.64403	1.00022	2.6691
0.0611081	2.6433	0.474139	2.64377	0.998828	2.64902	1.0002	2.67398
0.0618494	2.64832	0.479332	2.64867	0.998905	2.65394	1.00021	2.67922
0.0624794	2.65329	0.484603	2.65376	0.999009	2.6589	1.0002	2.68429
0.0632164	2.65822	0.490035	2.65875	0.9991	2.66411	1.00021	2.68919
0.0639158	2.66335	0.495246	2.66375	0.99916	2.66911	1.0002	2.69423
0.0647068	2.66828	0.500507	2.66866	0.999257	2.67405	1.0002	2.69928
0.0654347	2.67312	0.505855	2.67367	0.99929	2.67893	1.00019	2.70436
0.0661695	2.67821	0.511194	2.6786	0.999367	2.68405	1.0002	2.70908
0.0669186	2.68322	0.516814	2.68369	0.999403	2.6891	1.00021	2.71415
0.0677718	2.68841	0.522295	2.68873	0.999459	2.69393	1.0002	2.7191
0.0685798	2.69322	0.527683	2.69376	0.999537	2.69898	1.00018	2.72402
0.0694278	2.69819	0.533233	2.69877	0.999557	2.70396	1.00017	2.72923
0.0704356	2.70337	0.538458	2.70374	0.999623	2.70904	1.0002	2.73408
0.0713027	2.70827	0.544079	2.7088	0.999641	2.71409	1.00022	2.73903
0.0722506	2.71327	0.549539	2.71364	0.999686	2.71903	1.00019	2.74418
0.0732048	2.71813	0.55525	2.71871	0.999714	2.72394	1.00019	2.74914
0.0741504	2.72325	0.560363	2.72382	0.99968	2.72892	1.00021	2.75423
0.075139	2.72846	0.565544	2.7286	0.999742	2.73407	1.00022	2.75915
0.0760075	2.73331	0.570786	2.73366	0.999719	2.73903	1.00019	2.76409
0.0770859	2.73818	0.575798	2.73865	0.999757	2.74413	1.00018	2.76894
0.0780731	2.74335	0.581406	2.74356	0.999776	2.74905	1.00018	2.77417
0.0791969	2.74839	0.586594	2.74866	0.999772	2.75405	1.00019	2.77926
0.0802781	2.75317	0.591805	2.75379	0.999795	2.75904	1.00019	2.78429
0.0815446	2.75825	0.59672	2.75892	0.999773	2.764	1.0002	2.78913
0.0826953	2.76337	0.602077	2.76381	0.999839	2.76903	1.0002	2.79415
0.0839393	2.76835	0.60729	2.76879	0.999841	2.7741	1.0002	2.79928
0.0851675	2.77323	0.612631	2.7739	0.999873	2.77902	1.00018	2.80423
0.0865061	2.77829	0.617899	2.77875	0.99989	2.78397	1.00021	2.80927
0.08779	2.7833	0.622936	2.78388	0.999888	2.78914	1.00017	2.81432
0.0891741	2.78825	0.628295	2.78868	0.999898	2.79396	1.00017	2.81916
0.090641	2.79336	0.633314	2.79381	0.9999	2.79897	1.00019	2.82423
0.0921542	2.7984	0.638219	2.79849	0.999925	2.80403	1.00018	2.82939
0.0936771	2.80336	0.643375	2.80357	0.999892	2.8092	1.00018	2.83424
0.0952373	2.80828	0.648393	2.80865	0.999949	2.81407	1.00021	2.83912
0.0969651	2.81325	0.653734	2.8137	0.999965	2.819	1.00017	2.84409
0.0986907	2.81841	0.658484	2.81863	0.999957	2.82394	1.00017	2.8492
0.100345	2.82323	0.663918	2.82376	0.999955	2.82908	1.00016	2.85405
0.102288	2.82829	0.669161	2.82868	0.999937	2.83399	1.0002	2.85909
0.104153	2.83343	0.674395	2.83363	0.999939	2.83898	1.00019	2.86405
0.106179	2.83845	0.679716	2.83873	1	2.84391	1.00018	2.86912
0.10808	2.84334	0.684487	2.84373	0.999981	2.84901	1.0002	2.87408
0.110199	2.84834	0.689347	2.84874	0.999966	2.85401	1.00017	2.87929
0.112141	2.85316	0.693825	2.85375	0.999992	2.85906	1.00017	2.88411
0.114372	2.85836	0.699035	2.85877	0.999967	2.86398	1.00016	2.88897
0.116631	2.86326	0.703745	2.8637	0.999978	2.86894	1.00018	2.89413
0.119002	2.8683	0.708714	2.86893	0.99997	2.87394	1.00018	2.89926
0.1215	2.87347	0.713204	2.8737	1	2.8789	1.0002	2.90414
0.124013	2.8783	0.717887	2.87873	0.99999	2.88394	1.0002	2.90899
0.126771	2.88339	0.722699	2.88402	0.999973	2.88883	1.00021	2.91408
0.129532	2.88825	0.727518	2.88887	0.999943	2.89391	1.0002	2.91916
0.132471	2.89333	0.731573	2.89353	0.999999	2.89903	1.00021	2.924
0.135483	2.89834	0.736403	2.89861	0.999979	2.9039	1.00022	2.92905
0.138791	2.9034	0.741061	2.90378	0.999973	2.90894	1.00022	2.93402
0.142247	2.90826	0.745968	2.90883	0.999942	2.9141	1.00021	2.93906
0.145877	2.91334	0.75046	2.91392	0.999981	2.91886	1.0002	2.94401
0.149653	2.91835	0.754853	2.91888	0.999975	2.92408	1.0002	2.94896
0.153335	2.92333	0.759323	2.92378	0.999985	2.92897	1.00021	2.9542
0.157132	2.92846	0.763856	2.92871	0.999944	2.93401	1.0002	2.95926
0.160879	2.93336	0.768159	2.93383	0.999968	2.93903	1.0002	2.96411
0.164775	2.93825	0.772559	2.93884	0.999983	2.94401	1.00017	2.96923
0.168721	2.94332	0.776777	2.94361	0.999973	2.94898	1.00016	2.97407
0.172627	2.9481	0.781199	2.94859	0.99997	2.95399	1.00016	2.979
0.176678	2.95326	0.785739	2.9538	0.99998	2.95904	1.00017	2.98388
0.180977	2.95837	0.790065	2.95874	0.999993	2.96399	1.00015	2.98918
0.185128	2.96329	0.794584	2.96384	1.00001	2.9688	1.00016	2.9942
0.18925	2.9684	0.798406	2.96853	0.999974	2.97397	1.00017	2.99909
0.193346	2.97329	0.802457	2.97379	0.999981	2.97904	1.00016	3.00406
0.197175	2.97823	0.806476	2.97879	0.999969	2.98408	1.00015	3.00926
0.201219	2.98324	0.810436	2.98397	0.99999	2.98903	1.00017	3.01412
0.205768	2.9883	0.814169	2.98873	0.99997	2.99396	1.00016	3.01923
0.21009	2.99325	0.818001	2.99371	0.999992	2.99906	1.00015	3.02411
0.214374	2.99826	0.821628	2.99865	1.00002	3.00408	1.00012	3.02899
0.218952	3.00336	0.82544	3.0038	0.999976	3.00895	1.00014	3.03416
0.223492	3.00839	0.829069	3.00906	1	3.01397	1.00013	3.03931
0.227909	3.01321	0.832577	3.01387	0.999997	3.01888	1.00013	3.04395
0.23233	3.01814	0.836185	3.01856	0.999971	3.0239	1.00014	3.04908
0.237231	3.0233	0.839707	3.02375	0.999971	3.02897	1.00017	3.05333
0.241846	3.02833	0.84325	3.0287	0.999928	3.03388	1.00016	3.0585
0.24667	3.03334	0.846707	3.03386	0.999976	3.03908	1.00018	3.06341
0.25168	3.03837	0.850046	3.03884	0.999972	3.04401	1.00017	3.0683
0.256738	3.04332	0.853103	3.04366	0.999983	3.04893	1.00014	3.07352
0.26141	3.04836	0.856557	3.04865	0.999993	3.05286	1.00015	3.07844
0.265707	3.05279	0.859759	3.05357	0.999993	3.05783	1.00018	3.08329
0.270677	3.05775	0.862934	3.05866	0.999989	3.06286	1.00015	3.08833
0.276342	3.0629	0.866006	3.06348	1	3.0678	1.00013	3.09335
0.281417	3.06774	0.869389	3.06854	0.999975	3.07281	1.00015	3.09828
0.286513	3.07291	0.872475	3.07356	1	3.0777	1.00015	3.10345
0.291723	3.07782	0.875732	3.07839	0.999979	3.08287	1.00015	3.10843
0.296432	3.08276	0.878921	3.08338	1.00001	3.08779	1.00015	3.11335
0.301835	3.08766	0.8818	3.08857	0.999986	3.09274	1.00015	3.11837
0.307278	3.0928	0.885031	3.09378	0.999985	3.09797	1.00013	3.12331
0.312492	3.09796	0.887842	3.09868	0.999977	3.10293	1.00011	3.12839
0.317565	3.10281	0.890705	3.10366	0.999992	3.10793	1.00014	3.13341
0.322827	3.10791	0.893466	3.10857	1.00001	3.11291	1.00016	3.13855
0.327793	3.11296	0.896503	3.11389	0.999997	3.11786	1.00014	3.14347
0.332744	3.11781	0.899197	3.11865	1.00001	3.12282	1.00014	3.14834
0.33795	3.12294	0.901824	3.1236	1.00003	3.12794	1.00014	3.15329
0.343135	3.12784	0.904391	3.12869	0.999998	3.13291	1.00016	3.15843
0.348285	3.13286	0.906923	3.1337	0.999989	3.13777	1.00015	3.16353
0.353222	3.13778	0.909412	3.13852	0.999985	3.14287	1.00014	3.16832
0.358372	3.14273	0.912027	3.14346	1.00001	3.1479	1.00014	3.17327
0.363717	3.14784	0.914398	3.14828	0.999968	3.15287	1.00018	3.17831
0.36884	3.15274	0.917059	3.15361	1.00001	3.15804	1.0001	3.18332
0.373935	3.15771	0.919704	3.15866	1	3.16283	1.00014	3.1883
0.379338	3.16279	0.921953	3.16344	1.00001	3.1678	1.00016	3.19341
0.384939	3.16777	0.924264	3.16837	0.999994	3.17281	1.00015	3.19843
0.389985	3.17279	0.926591	3.17346	1.00002	3.17798	1.00014	3.20345
0.395032	3.17785	0.928953	3.17856	1.00002	3.1828	1.00011	3.20822
0.400012	3.18284	0.93119	3.18358	1.00001	3.18787	1.00013	3.21333
0.404768	3.1878	0.933351	3.18853	0.999998	3.19289	1.00016	3.21831
0.409879	3.19289	0.935434	3.1935	1.00001	3.19794	1.00018	3.22348
0.415146	3.19774	0.937455	3.19825	0.999986	3.20313	1.00019	3.22822
0.420322	3.20274	0.939665	3.20361	1.00001	3.20792	1.00018	3.23336
0.425482	3.20767	0.94176	3.20846	1	3.21275	1.00018	3.23821
0.430428	3.21281	0.943733	3.21365	0.999996	3.21788	1.00015	3.24327
0.435589	3.21783	0.945554	3.21864	1.00001	3.22292	1.00016	3.24832
0.440593	3.22277	0.94733	3.22366	1.00002	3.2279	1.00018	3.25339
0.445451	3.22769	0.949148	3.22835	0.999997	3.23276	1.00018	3.25827
0.449908	3.23267	0.950915	3.23385	1.00004	3.23786	1.00014	3.26338
0.455299	3.23782	0.952494	3.23855	1.00001	3.24281	1.00012	3.26835
0.460074	3.24267	0.95399	3.24324	1.00001	3.24787	1.00011	3.27321
0.464869	3.24775	0.955616	3.24848	1.00001	3.25277	1.00012	3.27841
0.470089	3.2528	0.95709	3.25348	1.00001	3.25782	1.00008	3.28329
0.475233	3.25779	0.958598	3.25848	1.00003	3.26293	1.00011	3.28848
0.480409	3.26288	0.960031	3.26349	0.999986	3.26788	1.00012	3.29351
0.485467	3.26774	0.961552	3.26855	1	3.27278	1.00009	3.29832
0.490108	3.27273	0.962979	3.27361	1.00001	3.27775	1.00012	3.30318
0.495463	3.27769	0.964381	3.27864	0.999991	3.28294	1.00014	3.30853
0.501008	3.28282	0.965713	3.28368	1.00002	3.28788	1.00011	3.31344
0.50608	3.28795	0.966962	3.28848	1.00001	3.29292	1.00009	3.31828
0.511368	3.29278	0.968262	3.29359	1.00001	3.29782	1.0001	3.3231
0.516338	3.29779	0.9696	3.29868	1.00002	3.30289	1.00009	3.32805
0.521194	3.30284	0.97069	3.3034	1	3.30795	1.00007	3.33341
0.526188	3.30775	0.971866	3.3086	1.00001	3.3129	1.00007	3.33839
0.531539	3.31285	0.97298	3.31368	1.00001	3.31783	1.00009	3.34336
0.536382	3.31778	0.974049	3.31842	1.00002	3.32289	1.00006	3.34822
0.541016	3.32272	0.975073	3.32362	0.999993	3.32792	1.0001	3.35361
0.545946	3.32768	0.975975	3.32841	1.00002	3.33295	1.00007	3.35842
0.550353	3.33265	0.977036	3.33359	1.00002	3.33777	1.00008	3.36342
0.555231	3.33775	0.977836	3.33866	1.00001	3.34289	1.00009	3.36843
0.56022	3.34269	0.978748	3.34352	1.00003	3.34792	1.00011	3.37342
0.564643	3.34783	0.979627	3.3485	1	3.35308	1.00012	3.37847
0.569411	3.35282	0.980414	3.35338	1.00002	3.35791	1.00013	3.3833
0.574374	3.35777	0.981226	3.35839	1.00002	3.36299	1.0001	3.38834
0.579507	3.36264	0.98197	3.36347	1.00002	3.36785	1.00013	3.39326
0.584535	3.36768	0.982722	3.3685	1.00004	3.37276	1.00008	3.39846
0.589354	3.37283	0.983405	3.37327	1	3.3779	1.00011	3.40339
0.594227	3.37789	0.984122	3.3785	0.999996	3.3828	1.00012	3.40861
0.598881	3.38282	0.984715	3.38346	1.00003	3.388	1.0001	3.41351
0.603632	3.38775	0.985378	3.38849	1.00001	3.39297	1.00011	3.41847
0.608341	3.39282	0.98603	3.39369	1.00004	3.39786	1.00011	3.42334
0.612961	3.39781	0.98656	3.39843	0.999999	3.403	1.00009	3.42827
0.617193	3.40279	0.987119	3.40349	1	3.40776	1.00012	3.43352
0.62181	3.40775	0.987708	3.4086	1.00003	3.41282	1.00011	3.43833
0.626678	3.41285	0.988238	3.41381	1.00002	3.41792	1.0001	3.44334
0.630902	3.41778	0.988775	3.41865	1.00003	3.42291	1.00012	3.44833
0.635289	3.42287	0.989229	3.42372	1.00003	3.42781	1.00009	3.45335
0.639787	3.42781	0.989709	3.42867	1.00002	3.43303	1.0001	3.4584
0.644396	3.43285	0.990196	3.43346	1.00001	3.43798	1.00009	3.46344
0.648937	3.43782	0.990626	3.43854	1.00002	3.44311	1.00013	3.46831
0.653417	3.4429	0.991064	3.44375	1.00003	3.44787	1.00012	3.47338
0.657641	3.44768	0.991477	3.44841	1.00003	3.45288	1.00011	3.47842
0.66203	3.45282	0.991836	3.45343	1.00004	3.45799	1.00012	3.48341
0.666548	3.45781	0.992258	3.45887	1.00004	3.46291	1.00013	3.48831
0.670989	3.46278	0.992616	3.46348	1.00003	3.46787	1.00012	3.49337
0.675413	3.46772	0.992986	3.46851	1.00002	3.47283	1.00012	3.4984
0.680077	3.47296	0.993317	3.47359	1.00003	3.47796	1.00012	3.50355
0.684606	3.47798	0.993613	3.47833	1.00004	3.48299	1.00012	3.50848
0.688604	3.48261	0.993946	3.48343	1.00003	3.48781	1.00009	3.51343
0.692362	3.48779	0.994231	3.48833	1.00002	3.4928	1.00013	3.51839
0.696869	3.49277	0.994522	3.49354	1.00003	3.4979	1.00013	3.52338
0.701381	3.49784	0.994774	3.49842	1.00002	3.50285	1.00013	3.52825
0.705969	3.50293	0.995037	3.50349	1	3.50781	1.00009	3.53339
0.7104	3.50785	0.995309	3.50852	1.00004	3.51291	1.00011	3.53828
0.714646	3.51272	0.99549	3.51329	1.00001	3.51777	1.00014	3.54329
0.718533	3.51779	0.995737	3.51875	1.00005	3.52276	1.00011	3.54818
0.722336	3.52273	0.995913	3.52348	1.00004	3.52779	1.00014	3.55336
0.72666	3.52773	0.996118	3.52863	1.00004	3.53288	1.00012	3.55834
0.731176	3.53283	0.996336	3.53357	1.00002	3.53777	1.00013	3.56327
0.735719	3.53796	0.99651	3.53859	1.00003	3.54299	1.00011	3.56833
0.740055	3.54283	0.996701	3.54347	1.00003	3.54795	1.00014	3.57344
0.744126	3.54767	0.996871	3.54843	1.00005	3.55289	1.00013	3.57839
0.748483	3.55267	0.997003	3.5532	1.00007	3.55778	1.00012	3.5833
0.752548	3.55794	0.99715	3.55839	1.00004	3.56296	1.00013	3.58828
0.75596	3.56276	0.997316	3.56359	1.00002	3.56778	1.00013	3.59328
0.759932	3.56774	0.99744	3.56847	1.00006	3.57287	1.00013	3.59822
0.763807	3.57289	0.997584	3.57355	1.00001	3.57774	1.00014	3.60351
0.767928	3.57781	0.997699	3.57861	1.00006	3.58293	1.00014	3.60847
0.772049	3.58283	0.997815	3.58342	1.00004	3.58778	1.00017	3.61346
0.775786	3.58785	0.997924	3.58868	1.00005	3.59286	1.00014	3.61833
0.780195	3.5927	0.998053	3.59356	1.00004	3.59785	1.00012	3.62339
0.784464	3.5978	0.998131	3.59854	1.00007	3.60298	1.00011	3.62837
0.788774	3.60274	0.998228	3.60344	1.00004	3.60791	1.00017	3.63343
0.792935	3.60777	0.998311	3.60838	1.00004	3.61275	1.00017	3.63836
0.796973	3.61276	0.998381	3.61345	1.00004	3.61787	1.00013	3.64332
0.800891	3.61776	0.998481	3.61869	1.00004	3.62273	1.00012	3.6486
0.804649	3.62287	0.998543	3.62357	1.00003	3.62779	1.00016	3.65351
0.808628	3.62764	0.998617	3.62859	1.00004	3.63281	1.00012	3.65834
0.812739	3.63278	0.998679	3.63358	1.00003	3.63775	1.00015	3.66334
0.816785	3.63774	0.998739	3.63855	1.00007	3.64277	1.00013	3.66842
0.820737	3.64281	0.998781	3.6435	1.00003	3.64784	1.00011	3.67333
0.824559	3.6478	0.99883	3.64853	1.00005	3.6528	1.00017	3.67829
0.828277	3.65267	0.998889	3.65374	1.00002	3.65779	1.00011	3.68334
0.832369	3.65771	0.998943	3.65857	1.00004	3.66269	1.00012	3.6884
0.83625	3.66282	0.998992	3.6635	1.00006	3.66783	1.00012	3.69336
0.839771	3.66784	0.999045	3.66836	1.00004	3.67291	1.00014	3.6985
0.843314	3.67288	0.999069	3.67346	1.00006	3.67787	1.00014	3.70335
0.847223	3.6778	0.999095	3.67852	1.00004	3.68288	1.00014	3.70833
0.850712	3.68293	0.999131	3.68361	1.00004	3.68785	1.00012	3.71336
0.854205	3.68774	0.999153	3.68851	1.00005	3.69295	1.00015	3.71835
0.857763	3.69281	0.999204	3.69345	1.00003	3.69788	1.00018	3.72354
0.861318	3.6978	0.999216	3.69848	1.00006	3.70269	1.00014	3.72804
0.864966	3.70274	0.999282	3.70333	1.00005	3.70797	1.00014	3.73321
0.868685	3.70781	0.999306	3.70845	1.00007	3.71291	1.00016	3.73833
0.87182	3.71289	0.999319	3.71346	1.00007	3.71787	1.00012	3.74336
0.874959	3.71779	0.999346	3.71865	1.00008	3.7229	1.00016	3.7485
0.878132	3.72273	0.99939	3.72343	1.00007	3.72776	1.0002	3.75356
0.881586	3.7279	0.99941	3.72855	1.00009	3.73288	1.00014	3.75865
0.884701	3.73289	0.999456	3.73349	1.00004	3.73783	1.0002	3.76347
0.887557	3.73777	0.999459	3.73852	1.00009	3.743	1.00017	3.76836
0.890438	3.74291	0.999475	3.74347	1.00005	3.74798	1.00018	3.77357
0.893011	3.74782	0.999513	3.74859	1.00008	3.7529	1.00022	3.77847
0.895594	3.75278	0.999517	3.75357	1.00003	3.75809	1.00018	3.78345
0.898002	3.75784	0.999531	3.75857	1.00004	3.76276	1.00018	3.78848
0.900831	3.76268	0.99956	3.7638	1.00009	3.76806	1.00015	3.79335
0.90382	3.76772	0.999577	3.7686	1.00007	3.77279	1.00015	3.79838
0.90665	3.7727	0.999604	3.77341	1.00007	3.77795	1.00016	3.80335
0.909098	3.77769	0.99959	3.77862	1.00005	3.78294	1.00017	3.80823
0.911617	3.7827	0.999624	3.7834	1.00006	3.78793	1.00015	3.81332
0.914314	3.78766	0.999638	3.7886	1.00007	3.79289	1.00019	3.81831
0.916983	3.79277	0.99963	3.79377	1.00004	3.79782	1.0002	3.82324
0.919411	3.79772	0.999663	3.79862	1.00004	3.80282	1.00018	3.8285
0.921762	3.80269	0.999667	3.80329	1.00006	3.80798	1.00016	3.83328
0.92402	3.80777	0.999684	3.80861	1.00004	3.81294	1.00019	3.83818
0.92619	3.81287	0.999698	3.81386	1.00006	3.81784	1.00017	3.8435
0.9283	3.81776	0.999711	3.81866	1.00005	3.82283	1.00015	3.84838
0.930203	3.82274	0.999728	3.82353	1.00007	3.8279	1.00016	3.85325
0.931971	3.82786	0.999721	3.82871	1.00007	3.83296	1.00015	3.85821
0.933686	3.83286	0.999728	3.8336	1.00005	3.83785	1.00013	3.86334
0.935439	3.83804	0.99973	3.83849	1.00008	3.84287	1.00014	3.8683
0.937579	3.84294	0.999744	3.84363	1.00005	3.84792	1.00016	3.87331
0.939466	3.84771	0.999778	3.84858	1.00006	3.85294	1.00012	3.87837
0.941123	3.85277	0.999786	3.85362	1.00007	3.85794	1.00013	3.8834
0.942718	3.85792	0.999759	3.85843	1.00007	3.86295	1.00016	3.88832
0.944192	3.86293	0.999769	3.86356	1.00008	3.86795	1.00015	3.89337
0.945802	3.86786	0.999738	3.86856	1.00009	3.8728	1.00014	3.89838
0.947641	3.87268	0.999755	3.8734	1.00007	3.87787	1.00017	3.90328
0.949453	3.87789	0.999784	3.87844	1.00005	3.88273	1.00014	3.90842
0.950677	3.88278	0.99978	3.88352	1.00005	3.88785	1.00011	3.91324
0.952209	3.88786	0.999767	3.88846	1.00006	3.89273	1.00013	3.9183
0.953838	3.89285	0.999788	3.89347	1.00007	3.89768	1.00014	3.92349
0.955254	3.89788	0.999779	3.89847	1.00009	3.90285	1.00015	3.92832
0.956737	3.90284	0.999788	3.90345	1.00007	3.90776	1.00012	3.93326
0.958392	3.9079	0.999772	3.9084	1.00008	3.91288	1.00014	3.93821
0.9596	3.91289	0.999777	3.91327	1.00006	3.9179	1.00014	3.94342
0.960723	3.9179	0.999794	3.91848	1.00005	3.92294	1.00014	3.94837
0.961693	3.92286	0.999823	3.92356	1.00006	3.92775	1.00011	3.95325
0.962846	3.92782	0.999814	3.92839	1.00007	3.93299	1.00014	3.9585
0.96432	3.93289	0.999816	3.93354	1.00005	3.93788	1.00011	3.96342
0.965783	3.93793	0.999838	3.93867	1.00006	3.94282	1.00014	3.96862
0.967106	3.94288	0.999809	3.94338	1.00005	3.94802	1.00012	3.9732
0.96831	3.94767	0.999814	3.94861	1.00006	3.95287	1.00009	3.97838
0.9695	3.9528	0.999835	3.95349	1.00005	3.95795	1.00007	3.98334
0.970118	3.95782	0.999821	3.95877	1.00005	3.96289	1.00008	3.9883
0.970958	3.96285	0.999808	3.96344	1.00008	3.96794	1.00008	3.99348
0.97206	3.96767	0.999835	3.96854	1.00005	3.97274	1.00009	3.99841
0.972872	3.97282	0.99981	3.9735	1.00006	3.97796	1.00006	4.00338
0.97367	3.97775	0.999794	3.97863	1.00005	3.98287	1.00006	4.00833
0.974613	3.98271	0.999808	3.98357	1.00004	3.9878	1.00004	4.01362
0.975601	3.98781	0.999825	3.98847	1.00006	3.99283	1.0001	4.01836
0.976443	3.99289	0.999821	3.99356	1.00006	3.99782	1.00008	4.02321
0.977246	3.99773	0.999806	3.99852	1.00007	4.00289	1.00004	4.02836
0.978198	4.0028	0.99983	4.00345	1.00007	4.0078	1.00005	4.03331
0.978926	4.00782	0.999817	4.00866	1.0001	4.01274	1	4.03857
0.979586	4.0126	0.999811	4.01361	1.00006	4.01781	1.00002	4.04359
0.980006	4.01777	0.999841	4.01865	1.00007	4.0229	1.00003	4.04838
0.980444	4.02276	0.999838	4.02365	1.00005	4.02777	1.00004	4.05487
0.98103	4.02801	0.999821	4.02857	1.00011	4.03292	1.00003	4.05975
0.981614	4.03281	0.999759	4.03379	1.00007	4.03804	0.999995	4.06474
0.982181	4.0378	0.999795	4.03862	1.00008	4.04277	0.999989	4.06989
0.982792	4.04268	0.999797	4.04361	1.00008	4.04791	0.999994	4.07461
0.983418	4.04772	0.999815	4.04856	1.0001	4.05193	0.999982	4.07968
0.983957	4.05237	0.999828	4.0521	1.0001	4.05696	0.999952	4.08464
0.984606	4.05729	0.999803	4.05673	1.00007	4.06207	0.999977	4.08953
0.985201	4.06225	0.999819	4.06203	1.00007	4.06688	0.999965	4.09475
0.985679	4.06731	0.999823	4.06694	1.0001	4.07223	0.999949	4.09967
0.986052	4.07236	0.999825	4.07192	1.00008	4.07695	0.999956	4.10434
0.986446	4.07738	0.999801	4.07698	1.00007	4.08215	0.999945	4.10975
0.986775	4.08222	0.999813	4.08207	1.00012	4.08684	0.999937	4.11455
0.98714	4.08725	0.999804	4.08698	1.00008	4.09179	0.999939	4.11981
0.987546	4.09227	0.999812	4.092	1.00006	4.09706	0.999922	4.12482
0.98804	4.09737	0.999805	4.09691	1.0001	4.1021	0.999887	4.12954
0.988426	4.10227	0.99976	4.10208	1.00008	4.10681	0.999888	4.13467
0.988844	4.10736	0.999772	4.10688	1.00008	4.11202	0.999879	4.13944
0.989113	4.11239	0.999801	4.1124	1.00008	4.11709	0.999879	4.14453
0.989455	4.11743	0.999807	4.11686	1.00011	4.12188	0.999855	4.1497
0.989743	4.12225	0.999814	4.12187	1.00007	4.1271	0.999844	4.15474
0.989884	4.12726	0.999804	4.12697	1.0001	4.13209	0.999805	4.15958
0.99004	4.13231	0.999802	4.13197	1.00012	4.13691	0.999806	4.16434
0.990347	4.13737	0.999795	4.13663	1.00008	4.14186	0.999806	4.16958
0.990705	4.14242	0.999818	4.1417	1.00011	4.14703	0.999784	4.17477
0.991016	4.14731	0.999762	4.14715	1.00009	4.15207	0.999757	4.17978
0.991358	4.15232	0.999768	4.15197	1.00008	4.15688	0.999754	4.18484
0.991735	4.15727	0.999768	4.1569	1.0001	4.16183	0.99973	4.18963
0.992065	4.1621	0.999746	4.1621	1.0001	4.16717	0.999713	4.19467
0.992322	4.16735	0.999769	4.16718	1.00008	4.17204	0.999687	4.19968
0.992637	4.17243	0.999749	4.172	1.00011	4.17721	0.999669	4.2048
0.992936	4.17733	0.999728	4.17696	1.0001	4.18216	0.999649	4.20977
0.993155	4.18241	0.9997	4.18183	1.0001	4.18694	0.99962	4.21479
0.993338	4.18716	0.999716	4.18721	1.00014	4.19178	0.9996	4.21978
0.993621	4.19226	0.999697	4.19214	1.0001	4.19703	0.99958	4.22522
0.993702	4.19731	0.999698	4.19705	1.00012	4.20207	0.999549	4.22975
0.993795	4.20219	0.999729	4.20201	1.00011	4.20705	0.999539	4.2347
0.994	4.20739	0.999705	4.2072	1.00011	4.21213	0.999508	4.23947
0.994202	4.21252	0.999723	4.21213	1.00012	4.21701	0.999493	4.24441
0.994434	4.21719	0.999701	4.21701	1.00011	4.22205	0.999495	4.24947
0.994644	4.22224	0.99969	4.22186	1.00014	4.22715	0.999474	4.25455
0.99488	4.2272	0.999692	4.22698	1.0001	4.23213	0.999421	4.26007
0.995024	4.23239	0.999672	4.23191	1.00014	4.23699	0.999418	4.26485
0.995206	4.23731	0.999684	4.23701	1.00011	4.24189	0.999387	4.2697
0.995351	4.24222	0.999681	4.24198	1.00009	4.24683	0.999332	4.27501
0.995522	4.24737	0.999697	4.24693	1.00012	4.2522	0.9993	4.2797
0.995586	4.25235	0.999674	4.25199	1.00013	4.25716	0.999309	4.28477
0.995726	4.25719	0.999699	4.25719	1.00012	4.26196	0.99929	4.28975
0.995881	4.2623	0.999677	4.26139	1.00015	4.26716	0.999256	4.29453
0.995983	4.26728	0.999659	4.26692	1.00013	4.27208	0.999221	4.29982
0.996142	4.27227	0.999642	4.27191	1.00012	4.27702	0.999198	4.30493
0.996323	4.27711	0.999634	4.27708	1.00015	4.28204	0.999131	4.30974
0.996411	4.28221	0.999618	4.28206	1.00014	4.28718	0.999084	4.31483
0.996482	4.28714	0.999601	4.28694	1.00012	4.29219	0.999062	4.31948
0.996629	4.29229	0.999588	4.29193	1.00015	4.29695	0.999019	4.32464
0.996736	4.29735	0.999583	4.29668	1.00011	4.30223	0.998972	4.32937
0.99682	4.30241	0.999586	4.30183	1.00017	4.30705	0.99893	4.33478
0.996954	4.30735	0.999605	4.30684	1.00015	4.31203	0.9989	4.33959
0.997038	4.31223	0.999585	4.3119	1.00015	4.31708	0.998879	4.34455
0.997114	4.31728	0.999578	4.31703	1.00015	4.32233	0.99886	4.3494
0.997261	4.32218	0.999568	4.32207	1.00014	4.32708	0.998832	4.35444
0.997344	4.32732	0.999523	4.32699	1.00013	4.33194	0.998766	4.35979
0.997428	4.33249	0.999523	4.33202	1.00013	4.33728	0.998749	4.36458
0.997505	4.3373	0.999524	4.33702	1.00014	4.34198	0.998674	4.36931
0.99762	4.34232	0.999519	4.34178	1.00016	4.34719	0.99863	4.3745
0.997692	4.34712	0.999516	4.34688	1.00014	4.35188	0.998601	4.3797
0.997685	4.35231	0.999492	4.35212	1.00016	4.35694	0.998556	4.38493
0.997848	4.35734	0.999486	4.35689	1.00018	4.36205	0.99849	4.3899
0.997918	4.36229	0.999461	4.36222	1.00015	4.36697	0.998434	4.39472
0.997964	4.36716	0.999428	4.36703	1.00018	4.37183	0.9984	4.39982
0.998023	4.37227	0.999448	4.37176	1.00017	4.37724	0.998334	4.40437
0.998084	4.37716	0.999437	4.37711	1.00015	4.38221	0.998264	4.40974
0.998174	4.38214	0.999412	4.38192	1.00018	4.38709	0.998235	4.4145
0.99823	4.38722	0.999389	4.3872	1.00013	4.3922	0.998179	4.41946
0.998275	4.39236	0.999375	4.39215	1.00019	4.39707	0.998101	4.42465
0.998389	4.39727	0.999346	4.39677	1.00014	4.40215	0.99803	4.4298
0.998399	4.40231	0.99933	4.40209	1.00013	4.40699	0.997962	4.43474
0.998473	4.40739	0.99929	4.40703	1.00016	4.41218	0.997906	4.43944
0.998511	4.41242	0.999305	4.41217	1.00014	4.41725	0.997835	4.4446
0.998528	4.41715	0.999304	4.41693	1.00021	4.42195	0.997776	4.44961
0.998527	4.42215	0.999284	4.42177	1.00016	4.42698	0.997724	4.45479
0.99853	4.42721	0.999292	4.42717	1.00014	4.4318	0.997699	4.4596
0.998635	4.4323	0.999239	4.43187	1.00019	4.43714	0.997613	4.46463
0.998693	4.43715	0.99921	4.43685	1.00012	4.44181	0.997523	4.47004
0.998745	4.44226	0.999181	4.44214	1.00019	4.44694	0.997429	4.47506
0.998723	4.44722	0.999206	4.44712	1.00014	4.45199	0.997373	4.47966
0.998759	4.45221	0.99918	4.45223	1.00018	4.45706	0.997309	4.48466
0.99882	4.4573	0.999139	4.45668	1.00019	4.46204	0.997222	4.48984
0.998838	4.46227	0.99913	4.46226	1.00015	4.46726	0.997161	4.4946
0.998841	4.46714	0.999105	4.46699	1.00019	4.47189	0.997071	4.49976
0.998919	4.47232	0.999069	4.47205	1.00016	4.47707	0.997004	4.50403
0.998897	4.47722	0.999064	4.47694	1.00016	4.48219
0.998956	4.48242	0.999013	4.48205	1.00016	4.48699
0.998972	4.48738	0.999038	4.48724	1.00017	4.49207
0.998913	4.49226	0.999016	4.49224	1.00017	4.49695
0.998987	4.4972	0.998977	4.49717	1.00018	4.50211
0.99901	4.50209	0.998966	4.50185	1.00018	4.50606
0.999057	4.50722
0.999099	4.51236
0.999073	4.51723
0.999168	4.52228
0.999163	4.52728
0.999182	4.53225
0.999189	4.53742
0.999174	4.54237
0.999197	4.54728
0.999161	4.55225
0.999212	4.55735
0.999225	4.5623
0.99927	4.56728
0.999292	4.57222
0.999368	4.57723
0.999347	4.58228
0.999327	4.58742
0.999327	4.59236
0.999371	4.59714
0.999293	4.60216
0.999374	4.60723
0.99938	4.61238
0.999406	4.6173
0.999391	4.62226
0.99943	4.62726
0.99941	4.63228
0.999448	4.63733
0.999484	4.6422
0.999464	4.64711
0.999458	4.6521
0.999504	4.6573
0.999545	4.66231
0.999505	4.66736
0.99948	4.6723
0.999549	4.6772
0.999595	4.68235
0.999578	4.68722
0.999579	4.69237
0.999594	4.69721
0.999631	4.70218
0.999639	4.70726
0.999631	4.71217
0.999684	4.71738
0.999675	4.7222
0.999701	4.72734
0.999693	4.7324
0.999673	4.73708
0.999684	4.7423
0.999714	4.74736
0.999746	4.75243
0.999716	4.75732
0.999745	4.76237
0.999741	4.76734
0.999842	4.77217
0.999824	4.77723
0.99981	4.78223
0.999833	4.78729
0.999869	4.79236
0.999892	4.79726
0.999891	4.80231
0.999896	4.80721
0.999927	4.81218
0.999931	4.81746
0.999933	4.82232
0.999919	4.82734
0.999883	4.8323
0.999938	4.8374
0.999938	4.84213
0.999954	4.84736
0.999952	4.85231
0.999976	4.85732
1.00004	4.86226
1.00005	4.86709
1.00001	4.87227
1.00003	4.87719
1.00003	4.88238
1.00005	4.88724
1.00011	4.8923
1.00011	4.89735
1.00017	4.90238
1.00014	4.90735
1.00014	4.9122
1.00017	4.91729
1.00021	4.92231
1.00022	4.92738
1.00022	4.93235
1.00019	4.93735
1.00026	4.94233
1.00023	4.94719
1.00025	4.95217
1.0003	4.95746
1.00029	4.96244
1.00033	4.96741
1.00037	4.9723
1.00039	4.97736
1.0004	4.9824
1.00042	4.98742
1.00042	4.99231
1.00041	4.99724
1.00044	5.00233
1.00046	5.00748
1.00049	5.0125
1.0005	5.01738
1.00053	5.02221
1.00048	5.02715
1.0005	5.03218
1.00055	5.03724
1.00059	5.04226
1.00051	5.04728
1.00058	5.05451
1.00058	5.05979
1.0006	5.06473
1.0007	5.06957
1.00069	5.07471
1.00072	5.07959
1.00073	5.08471
1.00077	5.0897
1.00079	5.09486
1.0008	5.09976
1.00082	5.10436
1.00083	5.10947
1.00081	5.11465
1.00084	5.11971
1.00081	5.12448
1.00094	5.12944
1.00083	5.13458
1.00091	5.13965
1.00098	5.14482
1.00095	5.1497
1.00101	5.1547
1.001	5.15989
1.00102	5.16473
1.00099	5.16974
1.001	5.17458
1.00109	5.17975
1.00104	5.18472
1.00102	5.18974
1.00112	5.19443
1.00114	5.19996
1.00116	5.20488
1.00112	5.20941
1.00115	5.21465
1.00114	5.21943
1.00126	5.22477
1.00126	5.22941
1.00133	5.23477
1.00128	5.23974
1.00133	5.24473
1.00131	5.24987
1.00127	5.25459
1.00138	5.2596
1.00141	5.26463
1.00138	5.26967
1.00133	5.2748
1.00145	5.27984
1.00132	5.28476
1.00142	5.28954
1.00149	5.2946
1.00151	5.29995
1.00143	5.30461
1.00145	5.30978
1.00155	5.31454
1.00158	5.31951
1.00157	5.32465
1.00164	5.32944
1.0017	5.33458
1.00172	5.33976
1.00165	5.34486
1.00168	5.34971
1.00172	5.35488
1.00169	5.3596
1.00157	5.36508
1.00177	5.36959
1.00179	5.37476
1.00175	5.37976
1.00177	5.38481
1.00181	5.38966
1.00187	5.39449
1.00192	5.39964
1.0019	5.40473
1.00194	5.40957
1.00189	5.41456
1.00194	5.41961
1.00199	5.42474
1.00204	5.42985
1.002	5.43443
1.00202	5.43946
1.00206	5.44477
1.00201	5.44964
1.00204	5.45445
1.00204	5.4597
1.0021	5.46474
1.00204	5.46949
1.00217	5.47466
1.00219	5.48
1.00213	5.48445
1.00218	5.48974
1.00225	5.49463
1.00208	5.49972
1.00222	5.50452
1.00221	5.50983
1.00227	5.51452
1.00228	5.52001
1.00232	5.52453
1.00242	5.52978
1.00239	5.53454
1.00243	5.53962
1.00246	5.5447
1.00257	5.54956
1.00262	5.55467
1.00255	5.55972
1.00262	5.56479
1.00259	5.56918
1.00266	5.57466
1.00262	5.57978
1.00268	5.58498
1.00266	5.58955
1.00264	5.5947
1.00266	5.59937
1.00264	5.60469
1.00274	5.60975
1.00272	5.61476
1.00274	5.61953
1.00272	5.62475
1.00277	5.62928
1.00277	5.63479
1.00287	5.63981
1.00294	5.64468
1.00288	5.64981
1.00305	5.65457
1.00298	5.65979
1.0029	5.66452
1.00301	5.66948
1.00303	5.67487
1.0031	5.67944
1.00315	5.68473
1.00304	5.68988
1.00317	5.6945
1.00316	5.69957
1.00315	5.70453
1.00314	5.70952
1.00318	5.7146
1.00322	5.71978
1.00327	5.72469
1.00326	5.7296
1.00336	5.73443
1.00341	5.73975
1.00339	5.74429
1.00338	5.74979
1.00347	5.75467
1.00349	5.75944
1.00344	5.76449
1.00347	5.76967
1.00344	5.77452
1.00346	5.77953
1.00348	5.7845
1.00348	5.78964
1.00353	5.79486
1.00343	5.79974
1.00356	5.80449
1.00357	5.80947
1.00357	5.81454
1.00365	5.81955
1.00363	5.82465
1.00379	5.82975
1.00377	5.83489
1.00377	5.83983
1.00375	5.84468
1.00368	5.84983
1.00382	5.85459
1.00381	5.85931
1.00389	5.86462
1.00382	5.86949
1.00389	5.87486
1.00386	5.87998
1.0039	5.88472
1.00401	5.88992
1.00406	5.8944
1.00407	5.89942
1.00412	5.90466
1.00409	5.9099
1.00412	5.91446
1.00417	5.91952
1.00413	5.92485
1.00417	5.92965
1.00424	5.93422
1.00424	5.93982
1.00422	5.94477
1.00439	5.94963
1.00435	5.95485
1.00441	5.95959
1.00452	5.96468
1.00436	5.9697
1.00446	5.9746
1.00457	5.9798
1.00455	5.98456
1.00463	5.98985
1.00462	5.99476
1.00468	5.99964
1.00468	6.00451
1.00473	6.00962
1.00473	6.01498
1.00473	6.0199
1.00475	6.02493
1.00475	6.02944
1.00474	6.0342
1.0047	6.03942
1.0049	6.0451
1.00487	6.04965
1.00487	6.05455
1.00495	6.05961
1.00493	6.06456
1.005	6.06985
1.00496	6.07488
1.00506	6.07994
1.00514	6.08499
1.00512	6.08968
1.00514	6.09448
1.00522	6.09935
1.00528	6.10433
1.00549	6.10771

## Sheet: Fig1g,h
	Fig1g			Fig1h
Dose (C/cm2)	Tc (K) (resistivity)	Tc (K) (TDO)	T* (K)	𝜌 (𝜇Ωcm)	l (nm)
0	2.9	2.89	93.5	0.40335	387
1.3	2.4	2.2	89.7	5.9	424
3.3	2.35	2.15	84.4	25.192	526
8.6	2.16	2	81.1	68.7	705

## Sheet: Fig2a,b,c,d
Fig2a (pristine)						Fig2b (1.3 C/cm2)						Fig2c (3.3 C/cm2)						Fig2d (8.6 C/cm2)
T/Tc (for raw dl)	dl (raw data)	T/Tc (for power law fit)	dl (power law fit)	T/Tc (for s-wave fit)	dl (s-wave fit)	T/Tc (for raw dl)	dl (raw data)	T/Tc (for power law fit)	dl (power law fit)	T/Tc (for s-wave fit)	dl (s-wave fit)	T/Tc (for raw dl)	dl (raw data)	T/Tc (for power law fit)	dl (power law fit)	T/Tc (for s-wave fit)	dl (s-wave fit)	T/Tc (for raw dl)	dl (raw data)	T/Tc (for power law fit)	dl (power law fit)	T/Tc (for s-wave fit)	dl (s-wave fit)
0.019505	0.59652	0	-3.52307e-06	0	0	0.0257095	-0.12752	0	3.88796e-08	0	0	0.0312319	-0.20358	0	4.52033e-07	0	0	0.0426296	-0.29916	0	3.42743e-06	0	0
0.0214041	0.289165	0.00175879	1.61499e-05	0.00175879	-3.43057e-07	0.0281855	-0.0559988	0.00175879	1.14513e-06	0.00175879	3.99357e-08	0.0335372	-0.34876	0.00175879	4.60872e-07	0.00175879	-2.90594e-06	0.0450994	0.0420342	0.00175879	3.42743e-06	0.00175879	-4.00903e-06
0.023131	0.194368	0.00351759	0.000133087	0.00351759	-3.43057e-07	0.0304511	-0.285046	0.00351759	1.08103e-05	0.00351759	3.99357e-08	0.0358541	-0.284783	0.00351759	5.99113e-07	0.00351759	-2.90594e-06	0.0475285	0.110133	0.00351759	3.42743e-06	0.00351759	-4.00903e-06
0.0248617	0.195766	0.00527638	0.000420897	0.00527638	-3.43057e-07	0.0327268	-0.537406	0.00527638	4.08201e-05	0.00527638	3.99357e-08	0.0381884	-0.359104	0.00527638	1.21391e-06	0.00527638	-2.90594e-06	0.0499605	-0.0356232	0.00527638	3.42745e-06	0.00527638	-4.00903e-06
0.0265932	0.29862	0.00703518	0.000945107	0.00703518	-3.43057e-07	0.0350204	-0.683312	0.00703518	0.000104918	0.00703518	3.99357e-08	0.0405198	-0.19482	0.00703518	2.89945e-06	0.00703518	-2.90594e-06	0.0523996	0.106375	0.00703518	3.42758e-06	0.00703518	-4.00903e-06
0.028312	0.160834	0.00879397	0.00176673	0.00879397	-3.43057e-07	0.0372993	-0.296179	0.00879397	0.000218257	0.00879397	3.99357e-08	0.0429517	-0.23975	0.00879397	6.5031e-06	0.00879397	-2.90594e-06	0.0548422	0.0572965	0.00879397	3.42807e-06	0.00879397	-4.00903e-06
0.0300507	-0.140882	0.0105528	0.00294367	0.0105528	-3.43057e-07	0.0395678	-0.387129	0.0105528	0.00039712	0.0105528	3.99357e-08	0.0452823	-0.146441	0.0105528	1.31296e-05	0.0105528	-2.90594e-06	0.0572887	-0.100403	0.0105528	3.42952e-06	0.0105528	-4.00903e-06
0.031785	-0.0987772	0.0123116	0.00453148	0.0123116	-3.43057e-07	0.0418754	-0.412448	0.0123116	0.000658751	0.0123116	3.99357e-08	0.0475848	-0.222569	0.0123116	2.41446e-05	0.0123116	-2.90594e-06	0.0597243	0.13388	0.0123116	3.43308e-06	0.0123116	-4.00903e-06
0.0336378	0.157985	0.0140704	0.00658382	0.0140704	-3.43056e-07	0.0441486	0.615677	0.0140704	0.00102124	0.0140704	3.99357e-08	0.0499185	-0.160943	0.0140704	4.11771e-05	0.0140704	-2.90594e-06	0.0621518	-0.0204842	0.0140704	3.4408e-06	0.0140704	-4.00903e-06
0.0353551	-0.0640094	0.0158291	0.00915281	0.0158291	-3.43012e-07	0.0464284	1.04786	0.0158291	0.00150341	0.0158291	3.99357e-08	0.0522505	-0.0267322	0.0158291	6.6122e-05	0.0158291	-2.90594e-06	0.0645891	0.17597	0.0158291	3.45604e-06	0.0158291	-4.00903e-06
0.0370921	-0.336774	0.0175879	0.0122892	0.0175879	-3.42225e-07	0.0486999	1.15707	0.0175879	0.0021248	0.0175879	3.99357e-08	0.0545764	-0.390463	0.0175879	0.000101142	0.0175879	-2.90594e-06	0.0670323	-0.123045	0.0175879	3.48393e-06	0.0175879	-4.00903e-06
0.0388272	0.363309	0.0193467	0.0160427	0.0193467	-3.34082e-07	0.0509699	0.426066	0.0193467	0.00290554	0.0193467	3.99373e-08	0.0569171	-0.296835	0.0193467	0.000148669	0.0193467	-2.90594e-06	0.0689201	0.239784	0.0193467	3.53197e-06	0.0193467	-4.00903e-06
0.0405571	-0.259947	0.0211055	0.020462	0.0211055	-2.78156e-07	0.0532447	0.14018	0.0211055	0.00386636	0.0211055	3.99607e-08	0.0592474	-0.109709	0.0211055	0.000211408	0.0211055	-2.90594e-06	0.0718148	0.0335162	0.0211055	3.61078e-06	0.0211055	-4.00903e-06
0.0422829	-0.418551	0.0228643	0.0255947	0.0228643	1.99189e-09	0.0555033	-0.571603	0.0228643	0.00502853	0.0228643	4.01893e-08	0.0615517	-0.0593828	0.0228643	0.000292334	0.0228643	-2.90594e-06	0.0743175	0.215633	0.0228643	3.73485e-06	0.0228643	-4.00903e-06
0.0440092	-0.502644	0.0246231	0.0314878	0.0246231	1.09792e-06	0.0577902	0.065639	0.0246231	0.00641383	0.0246231	4.17754e-08	0.0638796	0.0437301	0.0246231	0.000394697	0.0246231	-2.90594e-06	0.0767864	0.175884	0.0246231	3.92351e-06	0.0246231	-4.00903e-06
0.0457454	-0.0908603	0.0263819	0.0381875	0.0263819	4.6186e-06	0.0600774	-0.895304	0.0263819	0.00804451	0.0263819	5.01584e-08	0.0662238	0.036153	0.0263819	0.000522025	0.0263819	-2.90594e-06	0.0792268	-0.195478	0.0263819	4.20192e-06	0.0263819	-4.00903e-06
0.0474834	0.141821	0.0281407	0.0457394	0.0281407	1.42643e-05	0.0623522	-0.365207	0.0281407	0.0099433	0.0281407	8.56833e-08	0.0685385	-0.000841775	0.0281407	0.000678118	0.0281407	-2.90594e-06	0.0816578	-0.281201	0.0281407	4.60231e-06	0.0281407	-4.00903e-06
0.0492108	0.144408	0.0298995	0.0541883	0.0298995	3.74616e-05	0.0646319	-0.372956	0.0298995	0.0121333	0.0298995	2.11256e-07	0.0707648	0.0558444	0.0298995	0.000867058	0.0298995	-2.90594e-06	0.0841012	0.0701781	0.0298995	5.16522e-06	0.0298995	-4.00903e-06
0.05094	-0.0891516	0.0316583	0.0635786	0.0316583	8.75439e-05	0.0668912	0.24163	0.0316583	0.0146382	0.0316583	5.93062e-07	0.0730862	-0.00928294	0.0316583	0.0010932	0.0316583	-2.90593e-06	0.0865403	-0.118093	0.0316583	5.94093e-06	0.0316583	-4.00903e-06
0.0525944	-0.515955	0.0334171	0.0739541	0.0334171	0.000186339	0.0691215	0.275949	0.0334171	0.0174818	0.0334171	1.61618e-06	0.075412	0.0631204	0.0334171	0.00136119	0.0334171	-2.90586e-06	0.0889864	-0.088408	0.0334171	6.99107e-06	0.0334171	-4.00903e-06
0.0543287	-0.0157303	0.0351759	0.0853581	0.0351759	0.00036693	0.0714228	0.246067	0.0351759	0.0206885	0.0351759	4.07984e-06	0.0777555	-0.0207367	0.0351759	0.00167593	0.0351759	-2.90561e-06	0.0914291	0.0527805	0.0351759	8.39025e-06	0.0351759	-4.00903e-06
0.0560812	0.371526	0.0369347	0.0978335	0.0369347	0.000676318	0.0736679	-0.0382853	0.0369347	0.0242831	0.0369347	9.49517e-06	0.0800674	0.238933	0.0369347	0.00204264	0.0369347	-2.90469e-06	0.0938677	0.0209729	0.0369347	1.0228e-05	0.0369347	-4.00903e-06
0.057813	0.392639	0.0386935	0.111423	0.0386935	0.00117769	0.0759171	0.0890728	0.0386935	0.0282905	0.0386935	2.05011e-05	0.0823973	0.171102	0.0386935	0.00246679	0.0386935	-2.9018e-06	0.0962984	0.292012	0.0386935	1.26106e-05	0.0386935	-4.00903e-06
0.0595294	-0.121811	0.0404523	0.126168	0.0404523	0.00195208	0.0781951	0.364427	0.0404523	0.0327362	0.0404523	4.14025e-05	0.0847413	0.195604	0.0404523	0.00295415	0.0404523	-2.89354e-06	0.0987312	0.197916	0.0404523	1.56636e-05	0.0404523	-4.00903e-06
0.0612692	0.310492	0.0422111	0.14211	0.0422111	0.00309932	0.0804951	0.0399981	0.0422111	0.0376458	0.0422111	7.88203e-05	0.087054	0.306085	0.0422111	0.00351076	0.0422111	-2.87213e-06	0.101163	0.345083	0.0422111	1.95335e-05	0.0422111	-4.00903e-06
0.0629927	0.17592	0.0439698	0.159291	0.0439698	0.00473808	0.082776	-0.00375326	0.0439698	0.0430456	0.0439698	0.00014243	0.0893989	-0.108607	0.0439698	0.00414296	0.0439698	-2.8209e-06	0.103629	0.378242	0.0439698	2.43908e-05	0.0439698	-4.00903e-06
0.064734	0.761902	0.0457286	0.177752	0.0457286	0.00700517	0.0850422	0.0523053	0.0457286	0.0489617	0.0457286	0.000245757	0.0917481	-0.215262	0.0457286	0.00485737	0.0457286	-2.70686e-06	0.106051	0.459603	0.0457286	3.04324e-05	0.0457286	-4.00903e-06
0.0664424	-0.022912	0.0474874	0.197533	0.0474874	0.0100541	0.0873205	0.160179	0.0474874	0.055421	0.0474874	0.000406979	0.0940543	0.00129207	0.0474874	0.00566089	0.0474874	-2.46866e-06	0.108467	-0.0509528	0.0474874	3.78842e-05	0.0474874	-4.00903e-06
0.0681838	-0.149376	0.0492462	0.218674	0.0492462	0.0140531	0.0895956	-0.216063	0.0492462	0.0624502	0.0492462	0.000649699	0.0963513	0.0131143	0.0492462	0.0065607	0.0492462	-1.99857e-06	0.110938	0.133059	0.0492462	4.70042e-05	0.0492462	-4.00903e-06
0.069889	-0.0028804	0.051005	0.241216	0.051005	0.0191823	0.09185	0.0785244	0.051005	0.0700767	0.051005	0.00100365	0.0986677	0.0855947	0.051005	0.0075643	0.051005	-1.11666e-06	0.113385	-0.241746	0.051005	5.80859e-05	0.051005	-4.00903e-06
0.0716193	-0.0181295	0.0527638	0.265197	0.0527638	0.0256313	0.0941083	0.355069	0.0527638	0.0783279	0.0527638	0.00150526	0.100996	-0.097697	0.0527638	0.00867944	0.0527638	4.64318e-07	0.115806	-0.0137495	0.0527638	7.1461e-05	0.0527638	-4.00902e-06
0.0733374	-0.00836915	0.0545226	0.290658	0.0545226	0.0335959	0.0964059	0.413888	0.0545226	0.0872317	0.0545226	0.00219814	0.103326	0.0937363	0.0545226	0.00991417	0.0545226	3.18485e-06	0.118235	0.227184	0.0545226	8.75034e-05	0.0545226	-4.00901e-06
0.0750816	0.293594	0.0562814	0.317638	0.0562814	0.043275	0.0987102	0.194711	0.0562814	0.0968161	0.0562814	0.00313329	0.105661	0.206087	0.0562814	0.0112768	0.0562814	7.6964e-06	0.120684	0.391356	0.0562814	0.000106632	0.0562814	-4.00899e-06
0.076819	0.585612	0.0580402	0.346175	0.0580402	0.054868	0.100954	0.217006	0.0580402	0.107109	0.0580402	0.00436931	0.108012	-0.0110707	0.0580402	0.0127761	0.0580402	1.49316e-05	0.123142	-0.179448	0.0580402	0.000129317	0.0580402	-4.00894e-06
0.0785615	0.474377	0.059799	0.376308	0.059799	0.0685715	0.103208	0.360409	0.059799	0.11814	0.059799	0.00597223	0.110305	-0.0705243	0.059799	0.0144208	0.059799	2.61867e-05	0.125569	-0.103806	0.059799	0.000156079	0.059799	-4.0088e-06
0.0802934	0.288847	0.0615578	0.408075	0.0615578	0.0845772	0.105468	0.669409	0.0615578	0.129937	0.0615578	0.00801535	0.112628	0.108821	0.0615578	0.0162202	0.0615578	4.32163e-05	0.127994	0.061098	0.0615578	0.0001875	0.0615578	-4.0085e-06
0.0820438	0.591493	0.0633166	0.441514	0.0633166	0.103069	0.107782	0.903052	0.0633166	0.142529	0.0633166	0.0105788	0.114964	0.190386	0.0633166	0.0181838	0.0633166	6.83377e-05	0.130431	0.0908094	0.0633166	0.00022422	0.0633166	-4.00784e-06
0.0837441	-0.0964483	0.0650754	0.476665	0.0650754	0.124222	0.110035	0.88457	0.0650754	0.155946	0.0650754	0.0137491	0.117301	0.515819	0.0650754	0.0203214	0.0650754	0.000104545	0.132869	-0.0237017	0.0650754	0.000266949	0.0650754	-4.00645e-06
0.0854247	0.597204	0.0668342	0.513563	0.0668342	0.1482	0.112322	0.796295	0.0668342	0.170217	0.0668342	0.0176184	0.119621	0.255031	0.0668342	0.0226431	0.0668342	0.000155631	0.135334	0.152816	0.0668342	0.000316467	0.0668342	-4.00368e-06
0.0872202	0.795292	0.068593	0.552246	0.068593	0.175153	0.114585	0.974461	0.068593	0.185372	0.068593	0.0222837	0.121952	0.070706	0.068593	0.0251593	0.068593	0.000226307	0.137764	-0.0414794	0.068593	0.000373629	0.068593	-3.99833e-06
0.0889513	0.863333	0.0703518	0.592753	0.0703518	0.205221	0.116809	0.973421	0.0703518	0.201441	0.0703518	0.0278464	0.124284	0.270019	0.0703518	0.0278805	0.0703518	0.000322334	0.140183	0.111158	0.0703518	0.000439375	0.0703518	-3.98838e-06
0.0906436	0.663266	0.0721106	0.635119	0.0721106	0.238527	0.119127	0.92234	0.0721106	0.218453	0.0721106	0.0344111	0.126614	0.134613	0.0721106	0.0308178	0.0721106	0.000450643	0.142649	-0.305549	0.0721106	0.000514728	0.0721106	-3.97044e-06
0.0923575	0.777433	0.0738693	0.679383	0.0738693	0.275179	0.121396	1.25977	0.0738693	0.23644	0.0738693	0.0420846	0.128933	0.304933	0.0738693	0.0339825	0.0738693	0.000619452	0.145075	-0.00600835	0.0738693	0.000600806	0.0738693	-3.93903e-06
0.0940863	1.55359	0.0756281	0.72558	0.0756281	0.315273	0.123676	1.30533	0.0756281	0.255432	0.0756281	0.0509755	0.131262	0.634437	0.0756281	0.0373861	0.0756281	0.000838381	0.14753	-0.215659	0.0756281	0.000698826	0.0756281	-3.88558e-06
0.0958231	0.942087	0.0773869	0.773747	0.0773869	0.358887	0.125975	1.42184	0.0773869	0.27546	0.0773869	0.061193	0.133571	0.570454	0.0773869	0.0410404	0.0773869	0.00111855	0.14997	-0.0186707	0.0773869	0.000810105	0.0773869	-3.7969e-06
0.0975839	0.744509	0.0791457	0.823921	0.0791457	0.406086	0.128202	1.85521	0.0791457	0.296554	0.0791457	0.072846	0.135921	0.346008	0.0791457	0.0449575	0.0791457	0.00147268	0.152369	0.158783	0.0791457	0.000936076	0.0791457	-3.65328e-06
0.0993121	0.859019	0.0809045	0.876138	0.0809045	0.456921	0.130487	1.39094	0.0809045	0.318747	0.0809045	0.0860426	0.138254	0.487016	0.0809045	0.04915	0.0809045	0.00191514	0.154809	-0.166146	0.0809045	0.00107828	0.0809045	-3.42581e-06
0.101048	1.61516	0.0826633	0.930433	0.0826633	0.511426	0.132775	1.54123	0.0826633	0.342069	0.0826633	0.100889	0.140567	0.369919	0.0826633	0.0536305	0.0826633	0.00246204	0.157252	0.0100448	0.0826633	0.0012384	0.0826633	-3.07302e-06
0.102753	1.7638	0.0844221	0.986843	0.0844221	0.569626	0.13504	1.93646	0.0844221	0.366552	0.0844221	0.117489	0.142865	0.364812	0.0844221	0.0584121	0.0844221	0.00313124	0.159694	0.0983144	0.0844221	0.00141823	0.0844221	-2.53648e-06
0.104511	2.61905	0.0861809	1.0454	0.0861809	0.63153	0.137301	1.74265	0.0861809	0.392228	0.0861809	0.135944	0.145189	0.390876	0.0861809	0.063508	0.0861809	0.0039424	0.162144	0.0894224	0.0861809	0.0016197	0.0861809	-1.73531e-06
0.106241	1.74932	0.0879397	1.10615	0.0879397	0.697136	0.139544	1.89618	0.0879397	0.419128	0.0879397	0.15635	0.147514	0.344917	0.0879397	0.0689319	0.0879397	0.00491699	0.164581	-0.238599	0.0879397	0.00184491	0.0879397	-5.5943e-07
0.107932	1.63335	0.0896985	1.16912	0.0896985	0.766429	0.141839	2.21373	0.0896985	0.447286	0.0896985	0.1788	0.149885	0.679744	0.0896985	0.0746977	0.0896985	0.00607824	0.167028	-0.321147	0.0896985	0.00209608	0.0896985	1.1387e-06
0.109659	1.08677	0.0914573	1.23434	0.0914573	0.839387	0.14413	2.25685	0.0914573	0.476733	0.0914573	0.203384	0.152192	0.43801	0.0914573	0.0808197	0.0914573	0.00745117	0.169467	-0.170711	0.0914573	0.00237561	0.0914573	3.55398e-06
0.111394	1.45997	0.0932161	1.30186	0.0932161	0.915974	0.146392	2.30959	0.0932161	0.507502	0.0932161	0.230183	0.154489	0.83052	0.0932161	0.0873122	0.0932161	0.0090625	0.171904	0.020687	0.0932161	0.00268607	0.0932161	6.94035e-06
0.113128	1.63166	0.0949749	1.3717	0.0949749	0.996148	0.148654	2.09269	0.0949749	0.539626	0.0949749	0.259278	0.156638	0.481313	0.0949749	0.0941902	0.0949749	0.0109406	0.174331	-0.28284	0.0949749	0.0030302	0.0949749	1.16245e-05
0.114905	1.99463	0.0967337	1.44391	0.0967337	1.07986	0.150927	2.18915	0.0967337	0.573137	0.0967337	0.290739	0.158991	0.591439	0.0967337	0.101469	0.0967337	0.0131155	0.176783	-0.0706513	0.0967337	0.00341091	0.0967337	1.80216e-05
0.116624	1.66771	0.0984925	1.51851	0.0984925	1.16704	0.153316	2.56768	0.0984925	0.608068	0.0984925	0.324634	0.161311	0.624103	0.0984925	0.109163	0.0984925	0.0156185	0.179216	-0.218461	0.0984925	0.00383133	0.0984925	2.66534e-05
0.118371	2.60398	0.100251	1.59554	0.100251	1.25764	0.155593	2.0975	0.100251	0.644454	0.100251	0.361025	0.163634	0.728823	0.100251	0.117289	0.100251	0.0184827	0.181643	-0.0885747	0.100251	0.00429477	0.100251	3.81684e-05
0.12011	2.36308	0.10201	1.67504	0.10201	1.35157	0.157848	2.86187	0.10201	0.682326	0.10201	0.399967	0.16596	0.966495	0.10201	0.125863	0.10201	0.021742	0.184084	-0.0646894	0.10201	0.00480477	0.10201	5.33646e-05
0.121848	2.74556	0.103769	1.75704	0.103769	1.44877	0.160136	3.2732	0.103769	0.72172	0.103769	0.441508	0.168302	1.07134	0.103769	0.134901	0.103769	0.0254319	0.186539	0.534381	0.103769	0.00536508	0.103769	7.32149e-05
0.123576	3.02872	0.105528	1.84157	0.105528	1.54915	0.162415	2.88751	0.105528	0.762668	0.105528	0.485692	0.170634	0.313523	0.105528	0.144419	0.105528	0.0295888	0.188981	0.516916	0.105528	0.00597967	0.105528	9.88941e-05
0.125302	2.59831	0.107286	1.92867	0.107286	1.65262	0.164699	3.12147	0.107286	0.805204	0.107286	0.532558	0.172952	0.863469	0.107286	0.154435	0.107286	0.0342498	0.191412	0.441487	0.107286	0.00665278	0.107286	0.000131809
0.127025	2.54686	0.109045	2.01837	0.109045	1.7591	0.166973	4.17955	0.109045	0.849363	0.109045	0.582135	0.175246	0.928917	0.109045	0.164965	0.109045	0.0394532	0.19384	-0.111542	0.109045	0.00738888	0.109045	0.000173632
0.128756	2.90026	0.110804	2.11071	0.110804	1.86849	0.169238	3.79632	0.110804	0.895178	0.110804	0.634452	0.177597	0.885588	0.110804	0.176027	0.110804	0.0452377	0.196276	-0.213904	0.110804	0.00819269	0.110804	0.000226331
0.130484	3.37739	0.112563	2.20572	0.112563	1.9807	0.171505	3.93738	0.112563	0.942685	0.112563	0.689527	0.179912	1.07162	0.112563	0.18764	0.112563	0.0516425	0.198731	0.120862	0.112563	0.00906922	0.112563	0.000292213
0.1322	3.34064	0.114322	2.30343	0.114322	2.09563	0.173791	4.22844	0.114322	0.991917	0.114322	0.747377	0.182246	1.05848	0.114322	0.19982	0.114322	0.0587072	0.201182	0.0926985	0.114322	0.0100238	0.114322	0.000373956
0.133943	3.09234	0.11608	2.40388	0.11608	2.21319	0.176072	4.89603	0.11608	1.04291	0.11608	0.808011	0.184555	1.1662	0.11608	0.212587	0.11608	0.0664719	0.203613	-0.0349648	0.11608	0.0110619	0.11608	0.000474652
0.135667	3.6508	0.117839	2.5071	0.117839	2.33327	0.178335	4.39728	0.117839	1.0957	0.117839	0.871433	0.186883	1.2206	0.117839	0.225959	0.117839	0.0749764	0.206055	0.0335403	0.117839	0.0121895	0.117839	0.000597848
0.13739	3.7738	0.119598	2.61312	0.119598	2.45578	0.180568	5.38609	0.119598	1.15031	0.119598	0.937645	0.189218	1.38964	0.119598	0.239955	0.119598	0.0842607	0.208489	0.442772	0.119598	0.0134128	0.119598	0.000747589
0.13913	3.91337	0.121357	2.72199	0.121357	2.58061	0.182868	4.89405	0.121357	1.2068	0.121357	1.00664	0.191546	1.51664	0.121357	0.254595	0.121357	0.0943648	0.210922	0.564573	0.121357	0.0147383	0.121357	0.00092846
0.140864	4.2372	0.123116	2.83372	0.123116	2.70767	0.185166	5.02397	0.123116	1.26518	0.123116	1.07841	0.193871	1.89048	0.123116	0.269898	0.123116	0.105328	0.213362	0.45384	0.123116	0.0161728	0.123116	0.00114563
0.142601	4.66922	0.124874	2.94835	0.124874	2.83686	0.187433	5.14468	0.124874	1.3255	0.124874	1.15294	0.196194	1.99045	0.124874	0.285883	0.124874	0.11719	0.2158	0.312099	0.124874	0.0177237	0.124874	0.00140491
0.144331	4.87184	0.126633	3.06592	0.126633	2.96807	0.189715	6.17484	0.126633	1.38779	0.126633	1.23022	0.198519	1.97613	0.126633	0.302572	0.126633	0.129989	0.218235	0.17736	0.126633	0.0193984	0.126633	0.00171277
0.146051	4.66915	0.128392	3.18647	0.128392	3.10122	0.191981	5.32355	0.128392	1.45209	0.128392	1.31022	0.200854	1.89402	0.128392	0.319985	0.128392	0.143763	0.220672	0.601622	0.128392	0.021205	0.128392	0.0020764
0.147781	4.91507	0.130151	3.31001	0.130151	3.2362	0.194229	5.72381	0.130151	1.51843	0.130151	1.39292	0.203176	1.73222	0.130151	0.338142	0.130151	0.15855	0.223103	0.798141	0.130151	0.0231518	0.130151	0.00250376
0.149518	5.20541	0.13191	3.43659	0.13191	3.37291	0.196516	5.90536	0.13191	1.58685	0.13191	1.4783	0.20554	1.91999	0.13191	0.357065	0.13191	0.174386	0.225546	1.11567	0.13191	0.0252476	0.13191	0.00300362
0.151233	5.37852	0.133668	3.56623	0.133668	3.51127	0.198796	5.90059	0.133668	1.65738	0.133668	1.56631	0.207813	1.96451	0.133668	0.376775	0.133668	0.191307	0.228004	1.00231	0.133668	0.0275016	0.133668	0.00358559
0.15296	5.41156	0.135427	3.69898	0.135427	3.65117	0.201069	5.80472	0.135427	1.73007	0.135427	1.65693	0.210199	2.20321	0.135427	0.397294	0.135427	0.209348	0.230431	1.13351	0.135427	0.0299233	0.135427	0.00426016
0.154692	5.26666	0.137186	3.83485	0.137186	3.79253	0.203342	6.06144	0.137186	1.80494	0.137186	1.75012	0.212441	1.98927	0.137186	0.418643	0.137186	0.228542	0.232862	0.652875	0.137186	0.0325229	0.137186	0.00503876
0.156427	5.95295	0.138945	3.97389	0.138945	3.93526	0.205622	6.62127	0.138945	1.88204	0.138945	1.84585	0.214826	2.09984	0.138945	0.440846	0.138945	0.248923	0.23531	1.48236	0.138945	0.0353108	0.138945	0.00593379
0.158155	5.7899	0.140704	4.11613	0.140704	4.07927	0.207882	6.88514	0.140704	1.9614	0.140704	1.94406	0.217127	2.39201	0.140704	0.463925	0.140704	0.270521	0.237759	1.28609	0.140704	0.0382982	0.140704	0.00695861
0.1599	5.71253	0.142462	4.2616	0.142462	4.22447	0.210161	7.56879	0.142462	2.04306	0.142462	2.04473	0.21945	2.72114	0.142462	0.487903	0.142462	0.293367	0.24019	1.74891	0.142462	0.0414963	0.142462	0.00812765
0.161613	6.17762	0.144221	4.41033	0.144221	4.37078	0.212426	7.89369	0.144221	2.12705	0.144221	2.1478	0.221782	2.69455	0.144221	0.512803	0.144221	0.31749	0.242633	1.48754	0.144221	0.0449174	0.144221	0.00945639
0.16334	5.56464	0.14598	4.56235	0.14598	4.51811	0.214701	7.81528	0.14598	2.21341	0.14598	2.25323	0.22412	3.09039	0.14598	0.538648	0.14598	0.342918	0.245073	1.45263	0.14598	0.0485739	0.14598	0.0109614
0.165056	6.02939	0.147739	4.7177	0.147739	4.66639	0.216978	8.39418	0.147739	2.30219	0.147739	2.36097	0.226445	3.2374	0.147739	0.565463	0.147739	0.369677	0.247512	1.42232	0.147739	0.0524788	0.147739	0.0126603
0.166801	5.64766	0.149497	4.8764	0.149497	4.81554	0.219225	8.26567	0.149497	2.3934	0.149497	2.47097	0.228772	3.41602	0.149497	0.593272	0.149497	0.397792	0.249959	1.52556	0.149497	0.0566458	0.149497	0.0145719
0.168541	6.25495	0.151256	5.03849	0.151256	4.96549	0.221486	8.93816	0.151256	2.48711	0.151256	2.58318	0.231085	3.3639	0.151256	0.622098	0.151256	0.427287	0.252381	1.71637	0.151256	0.061089	0.151256	0.0167161
0.170262	6.14455	0.153015	5.204	0.153015	5.11615	0.22378	8.96398	0.153015	2.58333	0.153015	2.69755	0.233393	3.70723	0.153015	0.651968	0.153015	0.458185	0.254819	1.59833	0.153015	0.0658234	0.153015	0.0191141
0.171979	7.12974	0.154774	5.37297	0.154774	5.26746	0.226045	9.60978	0.154774	2.68211	0.154774	2.81403	0.235729	3.60734	0.154774	0.682906	0.154774	0.490506	0.257264	1.53439	0.154774	0.0708641	0.154774	0.021788
0.173746	8.00503	0.156533	5.54542	0.156533	5.41935	0.228324	9.57237	0.156533	2.78349	0.156533	2.93256	0.238051	3.92941	0.156533	0.714937	0.156533	0.524269	0.259717	1.89438	0.156533	0.0762274	0.156533	0.0247615
0.175465	7.76521	0.158291	5.72138	0.158291	5.57175	0.230593	10.2982	0.158291	2.88751	0.158291	3.0531	0.240358	3.7226	0.158291	0.748088	0.158291	0.559494	0.262159	2.28809	0.158291	0.0819297	0.158291	0.028059
0.177188	8.02685	0.16005	5.90089	0.16005	5.7246	0.232824	9.90904	0.16005	2.9942	0.16005	3.17558	0.242694	4.16482	0.16005	0.782383	0.16005	0.596196	0.264598	2.6023	0.16005	0.0879885	0.16005	0.0317064
0.178911	8.37112	0.161809	6.08397	0.161809	5.87783	0.235132	10.4833	0.161809	3.10359	0.161809	3.29996	0.245038	4.32048	0.161809	0.81785	0.161809	0.63439	0.267048	2.46795	0.161809	0.0944217	0.161809	0.0357307
0.18063	8.10267	0.163568	6.27067	0.163568	6.03137	0.237447	11.2379	0.163568	3.21574	0.163568	3.42617	0.247344	4.51392	0.163568	0.854516	0.163568	0.674091	0.269474	2.65811	0.163568	0.101248	0.163568	0.04016
0.182373	8.44336	0.165327	6.461	0.165327	6.18519	0.239721	11.6112	0.165327	3.33068	0.165327	3.55417	0.249666	4.84039	0.165327	0.892406	0.165327	0.715312	0.271918	2.95373	0.165327	0.108487	0.165327	0.0450236
0.184108	8.82189	0.167085	6.65501	0.167085	6.33921	0.241958	11.6057	0.167085	3.44844	0.167085	3.6839	0.251993	4.84024	0.167085	0.931548	0.167085	0.758063	0.274362	2.69845	0.167085	0.116158	0.167085	0.0503521
0.185851	8.25213	0.168844	6.85272	0.168844	6.49337	0.244233	11.82	0.168844	3.56906	0.168844	3.81531	0.254334	5.1436	0.168844	0.971971	0.168844	0.802353	0.276777	2.71212	0.168844	0.124283	0.168844	0.0561769
0.187582	8.74165	0.170603	7.05416	0.170603	6.64764	0.2465	12.2036	0.170603	3.69259	0.170603	3.94833	0.256673	5.45186	0.170603	1.0137	0.170603	0.848193	0.279208	3.15573	0.170603	0.132883	0.170603	0.0625309
0.189309	8.99755	0.172362	7.25937	0.172362	6.80195	0.24878	13.4185	0.172362	3.81907	0.172362	4.08293	0.258975	5.71751	0.172362	1.05677	0.172362	0.895588	0.281639	3.56159	0.172362	0.141981	0.172362	0.0694478
0.19103	9.31175	0.174121	7.46837	0.174121	6.95627	0.25105	13.3063	0.174121	3.94852	0.174121	4.21903	0.261303	5.70522	0.174121	1.1012	0.174121	0.944544	0.284073	3.70103	0.174121	0.1516	0.174121	0.0769625
0.192756	9.32755	0.175879	7.68119	0.175879	7.11053	0.253333	13.4448	0.175879	4.08099	0.175879	4.35659	0.263617	5.85021	0.175879	1.14702	0.175879	0.995067	0.286508	4.02819	0.175879	0.161764	0.175879	0.0851109
0.194483	9.3627	0.177638	7.89787	0.177638	7.26469	0.255608	14.1386	0.177638	4.21653	0.177638	4.49556	0.265942	6.21903	0.177638	1.19427	0.177638	1.04716	0.288958	4.08579	0.177638	0.172498	0.177638	0.09393
0.196228	10.3169	0.179397	8.11844	0.179397	7.41872	0.257888	14.8031	0.179397	4.35516	0.179397	4.63588	0.268424	6.40253	0.179397	1.24296	0.179397	1.10082	0.291384	4.10434	0.179397	0.183828	0.179397	0.103458
0.197985	10.3634	0.181156	8.34293	0.181156	7.57257	0.260154	15.8063	0.181156	4.49693	0.181156	4.77751	0.270764	6.65458	0.181156	1.29314	0.181156	1.15606	0.293831	4.3288	0.181156	0.19578	0.181156	0.113733
0.199688	10.9372	0.182915	8.57137	0.182915	7.7262	0.262346	14.3176	0.182915	4.64188	0.182915	4.92038	0.27306	6.49987	0.182915	1.34483	0.182915	1.21287	0.296265	4.22598	0.182915	0.208383	0.182915	0.124795
0.201416	10.947	0.184673	8.80378	0.184673	7.87957	0.264625	14.9701	0.184673	4.79005	0.184673	5.06444	0.275391	6.78876	0.184673	1.39807	0.184673	1.27125	0.298695	4.81168	0.184673	0.221664	0.184673	0.136685
0.203143	10.8987	0.186432	9.0402	0.186432	8.03264	0.266903	16.14	0.186432	4.94148	0.186432	5.20966	0.277726	7.30514	0.186432	1.45287	0.186432	1.3312	0.301159	5.20964	0.186432	0.235654	0.186432	0.149444
0.204865	11.6323	0.188191	9.28067	0.188191	8.18538	0.269168	16.5166	0.188191	5.0962	0.188191	5.35597	0.280043	7.56102	0.188191	1.50928	0.188191	1.39271	0.303597	5.56971	0.188191	0.250383	0.188191	0.163115
0.206622	11.8991	0.18995	9.5252	0.18995	8.33776	0.271433	17.6066	0.18995	5.25426	0.18995	5.50332	0.28237	7.92951	0.18995	1.56732	0.18995	1.45578	0.30604	5.46279	0.18995	0.265883	0.18995	0.17774
0.208363	11.5104	0.191709	9.77383	0.191709	8.48973	0.273704	18.4325	0.191709	5.4157	0.191709	5.65168	0.284684	7.85964	0.191709	1.62703	0.191709	1.52042	0.30847	6.21448	0.191709	0.282186	0.191709	0.193363
0.210078	12.1158	0.193467	10.0266	0.193467	8.64128	0.275975	18.4974	0.193467	5.58055	0.193467	5.80099	0.286998	8.02003	0.193467	1.68844	0.193467	1.5866	0.310919	6.42581	0.193467	0.299325	0.193467	0.210029
0.211797	12.1435	0.195226	10.2835	0.195226	8.79237	0.278251	19.555	0.195226	5.74886	0.195226	5.9512	0.289333	8.44329	0.195226	1.75157	0.195226	1.65432	0.313352	6.5589	0.195226	0.317337	0.195226	0.227782
0.213523	12.2456	0.196985	10.5446	0.196985	8.94298	0.280523	20.134	0.196985	5.92067	0.196985	6.10227	0.291653	8.80658	0.196985	1.81647	0.196985	1.72358	0.315772	6.76819	0.196985	0.336256	0.196985	0.246668
0.215258	13.6924	0.198744	10.81	0.198744	9.09307	0.282799	19.898	0.198744	6.09602	0.198744	6.25415	0.293974	9.0063	0.198744	1.88317	0.198744	1.79436	0.31822	7.32302	0.198744	0.35612	0.198744	0.266734
0.216987	13.6209	0.200503	11.0795	0.200503	9.24262	0.285054	19.745	0.200503	6.27495	0.200503	6.4068	0.296308	9.49288	0.200503	1.95169	0.200503	1.86666	0.32063	7.45911	0.200503	0.376966	0.200503	0.288024
0.218743	14.3705	0.202261	11.3534	0.202261	9.3916	0.287344	20.8198	0.202261	6.4575	0.202261	6.56017	0.298644	9.56667	0.202261	2.02208	0.202261	1.94046	0.323081	7.85909	0.202261	0.398835	0.202261	0.310588
0.220463	13.6517	0.20402	11.6316	0.20402	9.54001	0.289629	21.1326	0.20402	6.64371	0.20402	6.71423	0.300964	10.1795	0.20402	2.09436	0.20402	2.01576	0.325526	7.81788	0.20402	0.421766	0.20402	0.334471
0.222164	14.5305	0.205779	11.9141	0.205779	9.6878	0.291897	21.5015	0.205779	6.83363	0.205779	6.86892	0.303287	10.2767	0.205779	2.16857	0.205779	2.09254	0.327961	8.50028	0.205779	0.445802	0.205779	0.359721
0.223895	14.8614	0.207538	12.201	0.207538	9.83496	0.294153	21.8571	0.207538	7.02728	0.207538	7.02421	0.305624	10.166	0.207538	2.24474	0.207538	2.1708	0.330388	9.14475	0.207538	0.470985	0.207538	0.386387
0.225624	15.354	0.209296	12.4923	0.209296	9.98147	0.296401	22.5456	0.209296	7.22472	0.209296	7.18005	0.307927	10.8735	0.209296	2.32292	0.209296	2.2505	0.332884	9.29476	0.209296	0.49736	0.209296	0.414516
0.227373	15.7256	0.211055	12.788	0.211055	10.1273	0.298688	23.4173	0.211055	7.42599	0.211055	7.33642	0.310279	11.502	0.211055	2.40313	0.211055	2.33166	0.33529	9.61404	0.211055	0.524973	0.211055	0.444157
0.229106	16.7502	0.212814	13.0882	0.212814	10.2725	0.300969	24.0912	0.212814	7.63112	0.212814	7.49326	0.312615	11.1378	0.212814	2.48541	0.212814	2.41424	0.337733	10.3794	0.212814	0.55387	0.212814	0.475358
0.230837	15.5152	0.214573	13.3928	0.214573	10.4169	0.303258	24.4336	0.214573	7.84016	0.214573	7.65054	0.314936	12.0083	0.214573	2.56979	0.214573	2.49823	0.340187	10.2136	0.214573	0.5841	0.214573	0.508168
0.232567	15.5263	0.216332	13.702	0.216332	10.5607	0.305527	24.7622	0.216332	8.05314	0.216332	7.80822	0.317263	12.5512	0.216332	2.65631	0.216332	2.58363	0.342614	11.3335	0.216332	0.615713	0.216332	0.542635
0.234288	16.7676	0.21809	14.0157	0.21809	10.7037	0.30779	25.3149	0.21809	8.27012	0.21809	7.96627	0.319569	12.2807	0.21809	2.74501	0.21809	2.6704	0.345074	11.8992	0.21809	0.648761	0.21809	0.578808
0.236027	17.3071	0.219849	14.334	0.219849	10.8459	0.310049	26.9831	0.219849	8.49113	0.219849	8.12466	0.321908	12.6483	0.219849	2.83593	0.219849	2.75855	0.347525	12.4448	0.219849	0.683294	0.219849	0.616735
0.237756	17.7026	0.221608	14.6569	0.221608	10.9874	0.3123	27.4539	0.221608	8.71622	0.221608	8.28334	0.324249	13.1465	0.221608	2.92909	0.221608	2.84804	0.349946	12.2626	0.221608	0.719369	0.221608	0.656465
0.239467	17.2082	0.223367	14.9845	0.223367	11.1281	0.314603	28.0092	0.223367	8.94542	0.223367	8.44228	0.326568	13.8168	0.223367	3.02455	0.223367	2.93887			0.223367	0.757041	0.223367	0.698045
0.241213	17.7346	0.225126	15.3167	0.225126	11.2681	0.316892	28.4803	0.225126	9.17878	0.225126	8.60146	0.328892	14.4653	0.225126	3.12232	0.225126	3.03102			0.225126	0.796366	0.225126	0.741525
0.242944	19.0715	0.226884	15.6536	0.226884	11.4072	0.319156	28.7861	0.226884	9.41635	0.226884	8.76083	0.331206	15.24	0.226884	3.22246	0.226884	3.12446			0.226884	0.837404	0.226884	0.786951
0.244666	19.2748	0.228643	15.9952	0.228643	11.5455	0.321437	29.7508	0.228643	9.65815	0.228643	8.92037	0.333515	15.4748	0.228643	3.32501	0.228643	3.21918			0.228643	0.880216	0.228643	0.834372
0.246406	19.5877	0.230402	16.3416	0.230402	11.6831	0.323694	30.3315	0.230402	9.90424	0.230402	9.08004	0.335849	15.8568	0.230402	3.42999	0.230402	3.31517			0.230402	0.924862	0.230402	0.883834
0.248119	20.067	0.232161	16.6927	0.232161	11.8198	0.325964	30.6538	0.232161	10.1547	0.232161	9.23983	0.338193	16.8096	0.232161	3.53745	0.232161	3.4124			0.232161	0.971408	0.232161	0.935385
0.24983	19.9451	0.23392	17.0487	0.23392	11.9556	0.328251	31.5508	0.23392	10.4094	0.23392	9.39969	0.340506	17.2003	0.23392	3.64742	0.23392	3.51086			0.23392	1.01992	0.23392	0.989071
0.251582	20.9642	0.235678	17.4095	0.235678	12.0906	0.330534	32.2915	0.235678	10.6686	0.235678	9.5596	0.342818	17.3337	0.235678	3.75996	0.235678	3.61052			0.235678	1.07046	0.235678	1.04494
0.253314	22.5263	0.237437	17.7751	0.237437	12.2248	0.332796	32.977	0.237437	10.9323	0.237437	9.71953	0.345162	18.5401	0.237437	3.87509	0.237437	3.71137			0.237437	1.1231	0.237437	1.10303
0.255042	22.4414	0.239196	18.1457	0.239196	12.3581	0.33509	34.3844	0.239196	11.2004	0.239196	9.87946	0.347496	18.7278	0.239196	3.99285	0.239196	3.81338			0.239196	1.17792	0.239196	1.1634
0.256763	22.4081	0.240955	18.5212	0.240955	12.4906	0.337353	35.2903	0.240955	11.4731	0.240955	10.0394	0.349822	18.8854	0.240955	4.1133	0.240955	3.91655			0.240955	1.23497	0.240955	1.22608
0.258505	21.7223	0.242714	18.9017	0.242714	12.6222	0.339612	35.4991	0.242714	11.7504	0.242714	10.1992			0.242714	4.23646	0.242714	4.02084			0.242714	1.29435	0.242714	1.29112
0.260244	22.4064	0.244472	19.2871	0.244472	12.7529	0.341884	35.7464	0.244472	12.0323	0.244472	10.359			0.244472	4.36238	0.244472	4.12625			0.244472	1.35612	0.244472	1.35857
0.261993	22.6566	0.246231	19.6775	0.246231	12.8828	0.344145	37.1446	0.246231	12.3189	0.246231	10.5186			0.246231	4.4911	0.246231	4.23274			0.246231	1.42037	0.246231	1.42847
0.263726	23.3769	0.24799	20.073	0.24799	13.0117	0.346416	38.2291	0.24799	12.6102	0.24799	10.6782			0.24799	4.62266	0.24799	4.3403			0.24799	1.48716	0.24799	1.50085
0.265439	23.6337	0.249749	20.4736	0.249749	13.1398	0.348683	39.1401	0.249749	12.9062	0.249749	10.8375			0.249749	4.7571	0.249749	4.44891			0.249749	1.5566	0.249749	1.57577
0.267163	24.4034	0.251508	20.8792	0.251508	13.267			0.251508	13.207	0.251508	10.9968			0.251508	4.89447	0.251508	4.55855			0.251508	1.62875	0.251508	1.65325
0.268899	25.8558	0.253266	21.29	0.253266	13.3934			0.253266	13.5127	0.253266	11.1558			0.253266	5.0348	0.253266	4.6692			0.253266	1.70371	0.253266	1.73335
0.270629	25.5439	0.255025	21.7059	0.255025	13.5188			0.255025	13.8233	0.255025	11.3146			0.255025	5.17815	0.255025	4.78084			0.255025	1.78157	0.255025	1.8161
0.272343	27.0525	0.256784	22.127	0.256784	13.6434			0.256784	14.1388	0.256784	11.4732			0.256784	5.32455	0.256784	4.89345			0.256784	1.86241	0.256784	1.90155
0.274099	26.4156	0.258543	22.5534	0.258543	13.767			0.258543	14.4592	0.258543	11.6315			0.258543	5.47405	0.258543	5.00701			0.258543	1.94633	0.258543	1.98972
0.275815	26.372	0.260302	22.9849	0.260302	13.8898			0.260302	14.7847	0.260302	11.7895			0.260302	5.62669	0.260302	5.12149			0.260302	2.03342	0.260302	2.08065
0.277541	27.6168	0.26206	23.4218	0.26206	14.0116			0.26206	15.1153	0.26206	11.9473			0.26206	5.78251	0.26206	5.23689			0.26206	2.12379	0.26206	2.17439
0.279271	28.4246	0.263819	23.8639	0.263819	14.1326			0.263819	15.4509	0.263819	12.1048			0.263819	5.94156	0.263819	5.35318			0.263819	2.21752	0.263819	2.27096
0.280983	28.0262	0.265578	24.3113	0.265578	14.2527			0.265578	15.7917	0.265578	12.2619			0.265578	6.10389	0.265578	5.47034			0.265578	2.31473	0.265578	2.37041
0.282719	29.4428	0.267337	24.7641	0.267337	14.3719			0.267337	16.1377	0.267337	12.4187			0.267337	6.26954	0.267337	5.58834			0.267337	2.41551	0.267337	2.47276
0.284482	29.8245	0.269095	25.2223	0.269095	14.4902			0.269095	16.4889	0.269095	12.5752			0.269095	6.43855	0.269095	5.70718			0.269095	2.51998	0.269095	2.57806
0.286182	29.0558	0.270854	25.6859	0.270854	14.6076			0.270854	16.8454	0.270854	12.7312			0.270854	6.61097	0.270854	5.82683			0.270854	2.62825	0.270854	2.68632
0.287924	29.7598	0.272613	26.155	0.272613	14.7241			0.272613	17.2073	0.272613	12.8869			0.272613	6.78685	0.272613	5.94727			0.272613	2.74041	0.272613	2.79759
0.289656	30.7163	0.274372	26.6295	0.274372	14.8397			0.274372	17.5745	0.274372	13.0422			0.274372	6.96623	0.274372	6.06848			0.274372	2.8566	0.274372	2.91189
0.291372	30.6958	0.276131	27.1095	0.276131	14.9545			0.276131	17.9471	0.276131	13.1971			0.276131	7.14916	0.276131	6.19045			0.276131	2.97692	0.276131	3.02925
0.29309	31.8426	0.277889	27.595	0.277889	15.0683			0.277889	18.3252	0.277889	13.3516			0.277889	7.33569	0.277889	6.31315			0.277889	3.1015	0.277889	3.1497
0.294844	31.7054	0.279648	28.0861	0.279648	15.1813			0.279648	18.7087	0.279648	13.5056			0.279648	7.52586	0.279648	6.43656			0.279648	3.23045	0.279648	3.27327
0.296572	33.1541	0.281407	28.5827	0.281407	15.2934			0.281407	19.0979	0.281407	13.6592			0.281407	7.71972	0.281407	6.56067			0.281407	3.36391	0.281407	3.39999
0.298311	34.0363	0.283166	29.0849	0.283166	15.4046			0.283166	19.4926	0.283166	13.8123			0.283166	7.91732	0.283166	6.68545			0.283166	3.502	0.283166	3.52988
0.300044	34.2527	0.284925	29.5928	0.284925	15.5149			0.284925	19.893	0.284925	13.9649			0.284925	8.11871	0.284925	6.8109			0.284925	3.64485	0.284925	3.66296
0.3012	34.3902	0.286683	30.1064	0.286683	15.6244			0.286683	20.299	0.286683	14.1171			0.286683	8.32393	0.286683	6.93698			0.286683	3.79259	0.286683	3.79926
0.302926	34.8527	0.288442	30.6256	0.288442	15.733			0.288442	20.7108	0.288442	14.2687			0.288442	8.53304	0.288442	7.06369			0.288442	3.94536	0.288442	3.93881
0.304641	35.4575	0.290201	31.1506	0.290201	15.8407			0.290201	21.1283	0.290201	14.4199			0.290201	8.74608	0.290201	7.191			0.290201	4.1033	0.290201	4.08162
0.306364	35.5996	0.29196	31.6813	0.29196	15.9476			0.29196	21.5517	0.29196	14.5705			0.29196	8.96311	0.29196	7.31889			0.29196	4.26656	0.29196	4.22772
0.308108	35.9073	0.293719	32.2177	0.293719	16.0536			0.293719	21.9809	0.293719	14.7206			0.293719	9.18417	0.293719	7.44735			0.293719	4.43526	0.293719	4.37712
0.309851	36.7143	0.295477	32.76	0.295477	16.1587			0.295477	22.4161	0.295477	14.8702			0.295477	9.40931	0.295477	7.57637			0.295477	4.60957	0.295477	4.52985
0.311577	36.8343	0.297236	33.3081	0.297236	16.263			0.297236	22.8571	0.297236	15.0192			0.297236	9.63859	0.297236	7.70591			0.297236	4.78964	0.297236	4.68593
0.313311	37.2815	0.298995	33.862	0.298995	16.3664			0.298995	23.3042	0.298995	15.1677			0.298995	9.87205	0.298995	7.83597			0.298995	4.97561	0.298995	4.84536
0.315045	37.8096	0.300754	34.4219	0.300754	16.469			0.300754	23.7574	0.300754	15.3156			0.300754	10.1097	0.300754	7.96653			0.300754	5.16765	0.300754	5.00817
0.316775	38.3949	0.302513	34.9876	0.302513	16.5707			0.302513	24.2166	0.302513	15.463			0.302513	10.3517	0.302513	8.09757			0.302513	5.36592	0.302513	5.17438
0.318497	38.9316	0.304271	35.5593	0.304271	16.6716			0.304271	24.682	0.304271	15.6098			0.304271	10.598	0.304271	8.22908			0.304271	5.57058	0.304271	5.344
0.32024	39.6234	0.30603	36.1369	0.30603	16.7717			0.30603	25.1535	0.30603	15.756			0.30603	10.8488	0.30603	8.36103			0.30603	5.7818	0.30603	5.51704
0.321967	39.9552	0.307789	36.7206	0.307789	16.871			0.307789	25.6313	0.307789	15.9016			0.307789	11.1039	0.307789	8.49342			0.307789	5.99974	0.307789	5.69351
0.323703	40.4107	0.309548	37.3102	0.309548	16.9694			0.309548	26.1154	0.309548	16.0467			0.309548	11.3636	0.309548	8.62622			0.309548	6.22459	0.309548	5.87344
0.325431	40.8408	0.311307	37.9059	0.311307	17.067			0.311307	26.6057	0.311307	16.1911			0.311307	11.6278	0.311307	8.75942			0.311307	6.45652	0.311307	6.05682
0.327155	41.8652	0.313065	38.5077	0.313065	17.1637			0.313065	27.1025	0.313065	16.3349			0.313065	11.8966	0.313065	8.89301			0.313065	6.69571	0.313065	6.24367
0.328905	42.3423	0.314824	39.1156	0.314824	17.2597			0.314824	27.6056	0.314824	16.4782			0.314824	12.17	0.314824	9.02697			0.314824	6.94235	0.314824	6.434
0.330643	43.0361	0.316583	39.7296	0.316583	17.3548			0.316583	28.1153	0.316583	16.6208			0.316583	12.4482	0.316583	9.16128			0.316583	7.19662	0.316583	6.62782
0.332362	43.4478	0.318342	40.3498	0.318342	17.4492			0.318342	28.6314	0.318342	16.7627			0.318342	12.7311	0.318342	9.29593			0.318342	7.45872	0.318342	6.82513
0.334054	43.9575	0.320101	40.9761	0.320101	17.5428			0.320101	29.1541	0.320101	16.9041			0.320101	13.0189	0.320101	9.4309			0.320101	7.72884	0.320101	7.02594
0.335782	44.3885	0.321859	41.6087	0.321859	17.6355			0.321859	29.6833	0.321859	17.0448			0.321859	13.3115	0.321859	9.56618			0.321859	8.00718	0.321859	7.23026
0.337522	45.4703	0.323618	42.2475	0.323618	17.7275			0.323618	30.2193	0.323618	17.185			0.323618	13.609	0.323618	9.70175			0.323618	8.29395	0.323618	7.4381
0.339259	45.476	0.325377	42.8926	0.325377	17.8187			0.325377	30.7619	0.325377	17.3244			0.325377	13.9116	0.325377	9.83761			0.325377	8.58935	0.325377	7.64945
0.341012	46.4601	0.327136	43.5439	0.327136	17.9091			0.327136	31.3112	0.327136	17.4632			0.327136	14.2192	0.327136	9.97373			0.327136	8.89359	0.327136	7.86433
0.342737	46.9019	0.328894	44.2016	0.328894	17.9987			0.328894	31.8674	0.328894	17.6014			0.328894	14.5318	0.328894	10.1101			0.328894	9.20689	0.328894	8.08273
0.344439	47.4445	0.330653	44.8656	0.330653	18.0876			0.330653	32.4303	0.330653	17.739			0.330653	14.8496	0.330653	10.2467			0.330653	9.52946	0.330653	8.30465
0.346214	47.934	0.332412	45.536	0.332412	18.1757			0.332412	33.0002	0.332412	17.8759			0.332412	15.1727	0.332412	10.3835			0.332412	9.86154	0.332412	8.53011
0.347913	48.47	0.334171	46.2128	0.334171	18.263			0.334171	33.5769	0.334171	18.0121			0.334171	15.501	0.334171	10.5206			0.334171	10.2033	0.334171	8.75909
0.349627	49.1193	0.33593	46.896	0.33593	18.3496			0.33593	34.1607	0.33593	18.1477			0.33593	15.8346	0.33593	10.6578			0.33593	10.5551	0.33593	8.9916
		0.337688	47.5857	0.337688	18.4354			0.337688	34.7515	0.337688	18.2826			0.337688	16.1736	0.337688	10.7953			0.337688	10.9171	0.337688	9.22764
		0.339447	48.2819	0.339447	18.5205			0.339447	35.3493	0.339447	18.4169			0.339447	16.5181	0.339447	10.9329			0.339447	11.2895	0.339447	9.4672
		0.341206	48.9845	0.341206	18.6049			0.341206	35.9543	0.341206	18.5505			0.341206	16.868	0.341206	11.0706			0.341206	11.6725	0.341206	9.71029
		0.342965	49.6937	0.342965	18.6885			0.342965	36.5664	0.342965	18.6834			0.342965	17.2235	0.342965	11.2086			0.342965	12.0665	0.342965	9.9569
		0.344724	50.4095	0.344724	18.7714			0.344724	37.1857	0.344724	18.8157			0.344724	17.5846	0.344724	11.3466			0.344724	12.4717	0.344724	10.207
		0.346482	51.1318	0.346482	18.8535			0.346482	37.8123	0.346482	18.9473			0.346482	17.9514	0.346482	11.4848			0.346482	12.8883	0.346482	10.4607
		0.348241	51.8608	0.348241	18.935			0.348241	38.4462	0.348241	19.0783			0.348241	18.324	0.348241	11.6231			0.348241	13.3166	0.348241	10.7178
		0.35	52.5964	0.35	19.0157			0.35	39.0874	0.35	19.2085			0.35	18.7023	0.35	11.7615			0.35	13.7569	0.35	10.9785

## Sheet: Fig2g,h
	Fig2g	Fig2h
Dose (C/cm2)	D/(kBTc)	Exponent: n
0	0.47	2.79
1.3	0.65	3.28
3.3	0.99	4.06
8.6	1.84	6.46

## Sheet: Fig3a
pristine				1.3 C/cm2				3.3 C/cm2				8.6 C/cm2
rs (raw data)	T/Tc (raw data)	rs (fit data)	T/Tc (fit data)	rs (raw data)	T/Tc (raw data)	rs (fit data)	T/Tc (fit data)	rs (raw data)	T/Tc (raw data)	rs (fit data)	T/Tc (fit data)	rs (raw data)	T/Tc (raw data)	rs (fit data)	T/Tc (fit data)	rs (dirty s-wave)	T/Tc (dirty s-wave)
0.996924	0.019505	1	0	1.0006	0.0257095	1	0	1.00077	0.0312319	1	0	1.00085	0.0426296	1	0	1	0
0.998507	0.0214041	1	1e-05	1.00026	0.0281855	1	1e-05	1.00133	0.0335372	1	1e-05	0.999881	0.0450994	1	1e-05	1	0.01
0.998996	0.023131	1	0.01001	1.00135	0.0304511	1	0.01001	1.00108	0.0358541	1	0.01001	0.999688	0.0475285	1	0.01001	1	0.02
0.998989	0.0248617	1	0.02001	1.00254	0.0327268	1	0.02001	1.00137	0.0381884	1	0.02001	1.0001	0.0499605	1	0.02001	1	0.03
0.998459	0.0265932	1	0.03001	1.00323	0.0350204	1	0.03001	1.00074	0.0405198	1	0.03001	0.999698	0.0523996	1	0.03001	1	0.04
0.999169	0.028312	0.999997	0.04001	1.0014	0.0372993	1	0.04001	1.00091	0.0429517	1	0.04001	0.999837	0.0548422	1	0.04001	1	0.05
1.00073	0.0300507	0.999962	0.05001	1.00183	0.0395678	1	0.05001	1.00056	0.0452823	1	0.05001	1.00028	0.0572887	1	0.05001	0.999999	0.06
1.00051	0.031785	0.999814	0.06001	1.00195	0.0418754	0.999997	0.06001	1.00085	0.0475848	1	0.06001	0.99962	0.0597243	1	0.06001	0.999996	0.07
0.999184	0.0336378	0.999418	0.07001	0.997102	0.0441486	0.99998	0.07001	1.00061	0.0499185	1	0.07001	1.00006	0.0621518	1	0.07001	0.999989	0.08
1.00033	0.0353551	0.998626	0.08001	0.995076	0.0464284	0.999925	0.08001	1.0001	0.0522505	0.999999	0.08001	0.999501	0.0645891	1	0.08001	0.999976	0.09
1.00174	0.0370921	0.997316	0.09001	0.994564	0.0486999	0.999789	0.09001	1.00149	0.0545764	0.999997	0.09001	1.00035	0.0670323	1	0.09001	0.999955	0.1
0.998125	0.0388272	0.995406	0.10001	0.997993	0.0509699	0.999513	0.10001	1.00113	0.0569171	0.999989	0.10001	0.99932	0.0689201	1	0.10001	0.999922	0.11
1.00134	0.0405571	0.992856	0.11001	0.999339	0.0532447	0.999027	0.11001	1.00042	0.0592474	0.999968	0.11001	0.999905	0.0718148	0.999999	0.11001	0.999871	0.12
1.00217	0.0422829	0.989658	0.12001	1.0027	0.0555033	0.998256	0.12001	1.00023	0.0615517	0.999921	0.12001	0.999389	0.0743175	0.999997	0.12001	0.999799	0.13
1.0026	0.0440092	0.985827	0.13001	0.99969	0.0577902	0.997123	0.13001	0.999834	0.0638796	0.999829	0.13001	0.999501	0.0767864	0.999991	0.13001	0.999697	0.14
1.00047	0.0457454	0.981388	0.14001	1.00424	0.0600774	0.995557	0.14001	0.999863	0.0662238	0.999665	0.14001	1.00055	0.0792268	0.999977	0.14001	0.999559	0.15
0.999267	0.0474834	0.97637	0.15001	1.00172	0.0623522	0.993494	0.15001	1	0.0685385	0.999399	0.15001	1.0008	0.0816578	0.999947	0.15001	0.999373	0.16
0.999254	0.0492108	0.970806	0.16001	1.00176	0.0646319	0.990881	0.16001	0.999788	0.0707648	0.998995	0.16001	0.999801	0.0841012	0.99989	0.16001	0.999127	0.17
1.00046	0.05094	0.964723	0.17001	0.998861	0.0668912	0.987677	0.17001	1.00004	0.0730862	0.998413	0.17001	1.00034	0.0865403	0.999794	0.17001	0.998809	0.18
1.00267	0.0525944	0.958146	0.18001	0.9987	0.0691215	0.983849	0.18001	0.99976	0.075412	0.997612	0.18001	1.00025	0.0889864	0.999638	0.18001	0.998401	0.19
1.00008	0.0543287	0.951098	0.19001	0.99884	0.0714228	0.97938	0.19001	1.00008	0.0777555	0.99655	0.19001	0.99985	0.0914291	0.999402	0.19001	0.997887	0.2
0.998083	0.0560812	0.943599	0.20001	1.00018	0.0736679	0.97426	0.20001	0.999092	0.0800674	0.99519	0.20001	0.999941	0.0938677	0.99906	0.20001	0.99725	0.21
0.997974	0.057813	0.935669	0.21001	0.99958	0.0759171	0.968492	0.21001	0.99935	0.0823973	0.993492	0.21001	0.999172	0.0962984	0.998586	0.21001	0.996472	0.22
1.00063	0.0595294	0.927325	0.22001	0.998283	0.0781951	0.962083	0.22001	0.999257	0.0847413	0.991424	0.22001	0.999439	0.0987312	0.997951	0.22001	0.995533	0.23
0.998397	0.0612692	0.918583	0.23001	0.999811	0.0804951	0.95505	0.23001	0.998837	0.087054	0.988956	0.23001	0.999022	0.101163	0.997127	0.23001	0.994415	0.24
0.999091	0.0629927	0.909462	0.24001	1.00002	0.082776	0.947414	0.24001	1.00041	0.0893989	0.986063	0.24001	0.998928	0.103629	0.996084	0.24001	0.993101	0.25
0.996074	0.064734	0.899979	0.25001	0.999753	0.0850422	0.939201	0.25001	1.00082	0.0917481	0.982724	0.25001	0.998697	0.106051	0.994794	0.25001	0.991574	0.26
1.00012	0.0664424	0.89015	0.26001	0.999245	0.0873205	0.93044	0.26001	0.999995	0.0940543	0.978924	0.26001	1.00014	0.108467	0.993229	0.26001	0.989816	0.27
1.00077	0.0681838	0.879994	0.27001	1.00102	0.0895956	0.921161	0.27001	0.99995	0.0963513	0.974651	0.27001	0.999623	0.110938	0.991366	0.27001	0.987812	0.28
1.00001	0.069889	0.86953	0.28001	0.99963	0.09185	0.911398	0.28001	0.999675	0.0986677	0.969898	0.28001	1.00069	0.113385	0.989181	0.28001	0.98555	0.29
1.00009	0.0716193	0.858776	0.29001	0.998327	0.0941083	0.901184	0.29001	1.00037	0.100996	0.964662	0.29001	1.00004	0.115806	0.986653	0.29001	0.983015	0.3
1.00004	0.0733374	0.847751	0.30001	0.998051	0.0964059	0.890552	0.30001	0.999644	0.103326	0.958942	0.30001	0.999356	0.118235	0.983764	0.30001	0.980196	0.31
0.998484	0.0750816	0.836472	0.31001	0.999082	0.0987102	0.879536	0.31001	0.999217	0.105661	0.952743	0.31001	0.998891	0.120684	0.980498	0.31001	0.977084	0.32
0.99698	0.076819	0.824961	0.32001	0.998977	0.100954	0.868168	0.32001	1.00004	0.108012	0.946071	0.32001	1.00051	0.123142	0.976844	0.32001	0.973668	0.33
0.997553	0.0785615	0.813235	0.33001	0.998302	0.103208	0.85648	0.33001	1.00027	0.110305	0.938933	0.33001	1.00029	0.125569	0.97279	0.33001	0.969942	0.34
0.998509	0.0802934	0.801312	0.34001	0.99685	0.105468	0.844501	0.34001	0.999586	0.112628	0.931342	0.34001	0.999827	0.127994	0.968328	0.34001	0.965898	0.35
0.99695	0.0820438	0.78921	0.35001	0.995754	0.107782	0.832262	0.35001	0.999277	0.114964	0.92331	0.35001	0.999742	0.130431	0.963454	0.35001	0.96153	0.36
1.0005	0.0837441	0.776947	0.36001	0.99584	0.110035	0.81979	0.36001	0.998042	0.117301	0.914849	0.36001	1.00007	0.132869	0.958162	0.36001	0.956835	0.37
0.996921	0.0854247	0.764539	0.37001	0.996254	0.112322	0.807111	0.37001	0.999031	0.119621	0.905975	0.37001	0.999567	0.135334	0.952452	0.37001	0.951809	0.38
0.995903	0.0872202	0.752003	0.38001	0.995419	0.114585	0.794248	0.38001	0.999731	0.121952	0.896704	0.38001	1.00012	0.137764	0.946324	0.38001	0.946448	0.39
0.995553	0.0889513	0.739353	0.39001	0.995424	0.116809	0.781225	0.39001	0.998974	0.124284	0.887052	0.39001	0.999685	0.140183	0.93978	0.39001	0.940751	0.4
0.996581	0.0906436	0.726605	0.40001	0.995663	0.119127	0.768064	0.40001	0.999488	0.126614	0.877035	0.40001	1.00087	0.142649	0.932823	0.40001	0.934716	0.41
0.995994	0.0923575	0.713772	0.41001	0.994084	0.121396	0.754783	0.41001	0.998842	0.128933	0.866671	0.41001	1.00002	0.145075	0.925457	0.41001	0.928343	0.42
0.992019	0.0940863	0.700867	0.42001	0.993871	0.123676	0.741402	0.42001	0.997592	0.131262	0.855975	0.42001	1.00061	0.14753	0.917688	0.42001	0.921631	0.43
0.995149	0.0958231	0.687902	0.43001	0.993327	0.125975	0.727936	0.43001	0.997835	0.133571	0.844965	0.43001	1.00005	0.14997	0.909522	0.43001	0.914581	0.44
0.996163	0.0975839	0.67489	0.44001	0.991306	0.128202	0.714403	0.44001	0.998686	0.135921	0.833657	0.44001	0.99955	0.152369	0.900967	0.44001	0.907192	0.45
0.995575	0.0993121	0.661841	0.45001	0.993471	0.130487	0.700814	0.45001	0.998151	0.138254	0.822067	0.45001	1.00047	0.154809	0.892031	0.45001	0.899467	0.46
0.991705	0.101048	0.648764	0.46001	0.992769	0.132775	0.687185	0.46001	0.998595	0.140567	0.810212	0.46001	0.999972	0.157252	0.882721	0.46001	0.891407	0.47
0.990947	0.102753	0.63567	0.47001	0.990928	0.13504	0.673525	0.47001	0.998614	0.142865	0.798105	0.47001	0.999721	0.159694	0.873048	0.47001	0.883012	0.48
0.986601	0.104511	0.622566	0.48001	0.99183	0.137301	0.659847	0.48001	0.998515	0.145189	0.785762	0.48001	0.999746	0.162144	0.863019	0.48001	0.874284	0.49
0.991021	0.106241	0.60946	0.49001	0.991115	0.139544	0.646159	0.49001	0.99869	0.147514	0.773198	0.49001	1.00068	0.164581	0.852643	0.49001	0.865226	0.5
0.991612	0.107932	0.596237	0.50001	0.989639	0.141839	0.632471	0.50001	0.99742	0.149885	0.760425	0.50001	1.00091	0.167028	0.841932	0.50001	0.855839	0.51
0.994407	0.109659	0.583273	0.51001	0.989439	0.14413	0.61879	0.51001	0.998337	0.152192	0.747457	0.51001	1.00048	0.169467	0.830892	0.51001	0.846124	0.52
0.992497	0.111394	0.570204	0.52001	0.989194	0.146392	0.605123	0.52001	0.99685	0.154489	0.734306	0.52001	0.999941	0.171904	0.819535	0.52001	0.836085	0.53
0.991621	0.113128	0.557158	0.53001	0.990201	0.148654	0.591477	0.53001	0.998172	0.156638	0.720984	0.53001	1.0008	0.174331	0.807868	0.53001	0.825722	0.54
0.989771	0.114905	0.544142	0.54001	0.989753	0.150927	0.577857	0.54001	0.997755	0.158991	0.707501	0.54001	1.0002	0.176783	0.795901	0.54001	0.815038	0.55
0.991437	0.116624	0.531158	0.55001	0.987997	0.153316	0.564268	0.55001	0.997631	0.161311	0.693869	0.55001	1.00062	0.179216	0.783643	0.55001	0.804034	0.56
0.986677	0.118371	0.518212	0.56001	0.990179	0.155593	0.550714	0.56001	0.997235	0.163634	0.680097	0.56001	1.00025	0.181643	0.771102	0.56001	0.792712	0.57
0.987899	0.12011	0.505306	0.57001	0.986636	0.157848	0.537199	0.57001	0.996335	0.16596	0.666194	0.57001	1.00018	0.184084	0.758287	0.57001	0.781074	0.58
0.985961	0.121848	0.492445	0.58001	0.984737	0.160136	0.523726	0.58001	0.995939	0.168302	0.652169	0.58001	0.998486	0.186539	0.745205	0.58001	0.769121	0.59
0.98453	0.123576	0.47963	0.59001	0.986518	0.162415	0.510299	0.59001	0.998809	0.170634	0.63803	0.59001	0.998535	0.188981	0.731863	0.59001	0.756855	0.6
0.986706	0.125302	0.466864	0.60001	0.985437	0.164699	0.496919	0.60001	0.996725	0.172952	0.623785	0.60001	0.998749	0.191412	0.71827	0.60001	0.744276	0.61
0.986967	0.127025	0.454149	0.61001	0.980573	0.166973	0.483588	0.61001	0.996477	0.175246	0.60944	0.61001	1.00032	0.19384	0.704432	0.61001	0.731386	0.62
0.985178	0.128756	0.441488	0.62001	0.982331	0.169238	0.470308	0.62001	0.996641	0.177597	0.595001	0.62001	1.00061	0.196276	0.690355	0.62001	0.718185	0.63
0.982772	0.130484	0.428881	0.63001	0.981683	0.171505	0.457081	0.63001	0.995938	0.179912	0.580475	0.63001	0.999657	0.198731	0.676046	0.63001	0.704675	0.64
0.982957	0.1322	0.41633	0.64001	0.980349	0.173791	0.443906	0.64001	0.995987	0.182246	0.565867	0.64001	0.999737	0.201182	0.661509	0.64001	0.690855	0.65
0.984208	0.133943	0.403836	0.65001	0.977299	0.176072	0.430786	0.65001	0.99558	0.184555	0.551182	0.65001	1.0001	0.203613	0.646751	0.65001	0.676727	0.66
0.981396	0.135667	0.3914	0.66001	0.979576	0.178335	0.41772	0.66001	0.995375	0.186883	0.536424	0.66001	0.999905	0.206055	0.631775	0.66001	0.662289	0.67
0.980779	0.13739	0.379021	0.67001	0.97507	0.180568	0.404709	0.67001	0.994737	0.189218	0.521597	0.67001	0.998745	0.208489	0.616587	0.67001	0.647542	0.68
0.980079	0.13913	0.366702	0.68001	0.977309	0.182868	0.391753	0.68001	0.994258	0.191546	0.506704	0.68001	0.9984	0.210922	0.60119	0.68001	0.632486	0.69
0.978457	0.140864	0.354441	0.69001	0.976717	0.185166	0.378851	0.69001	0.99285	0.193871	0.49175	0.69001	0.998714	0.213362	0.585587	0.69001	0.61712	0.7
0.976299	0.142601	0.34224	0.70001	0.976167	0.187433	0.366003	0.70001	0.992474	0.196194	0.476736	0.70001	0.999115	0.2158	0.569783	0.70001	0.601444	0.71
0.97529	0.144331	0.330097	0.71001	0.971498	0.189715	0.353209	0.71001	0.992528	0.198519	0.461664	0.71001	0.999497	0.218235	0.553778	0.71001	0.585455	0.72
0.9763	0.146051	0.318013	0.72001	0.975354	0.191981	0.340468	0.72001	0.992837	0.200854	0.446538	0.72001	0.998295	0.220672	0.537577	0.72001	0.569154	0.73
0.975075	0.147781	0.305988	0.73001	0.973538	0.194229	0.327779	0.73001	0.993446	0.203176	0.431358	0.73001	0.99774	0.223103	0.521179	0.73001	0.552539	0.74
0.973632	0.149518	0.29402	0.74001	0.972716	0.196516	0.315142	0.74001	0.992739	0.20554	0.416126	0.74001	0.996842	0.225546	0.504588	0.74001	0.535608	0.75
0.972773	0.151233	0.28211	0.75001	0.972737	0.198796	0.302555	0.75001	0.992572	0.207813	0.400843	0.75001	0.997163	0.228004	0.487803	0.75001	0.518359	0.76
0.972609	0.15296	0.270257	0.76001	0.973171	0.201069	0.290017	0.76001	0.991675	0.210199	0.38551	0.76001	0.996792	0.230431	0.470826	0.76001	0.50079	0.77
0.973328	0.154692	0.258459	0.77001	0.97201	0.203342	0.277528	0.77001	0.992479	0.212441	0.370127	0.77001	0.99815	0.232862	0.453656	0.77001	0.482899	0.78
0.969931	0.156427	0.246717	0.78001	0.969484	0.205622	0.265085	0.78001	0.992063	0.214826	0.354694	0.78001	0.995808	0.23531	0.436293	0.78001	0.464683	0.79
0.970736	0.158155	0.235028	0.79001	0.968297	0.207882	0.252688	0.79001	0.990967	0.217127	0.339211	0.79001	0.996361	0.237759	0.418737	0.79001	0.44614	0.8
0.971119	0.1599	0.223394	0.80001	0.965232	0.210161	0.240335	0.80001	0.989733	0.21945	0.323677	0.80001	0.995057	0.24019	0.400986	0.80001	0.427266	0.81
0.968823	0.161613	0.211811	0.81001	0.96378	0.212426	0.228024	0.81001	0.989833	0.221782	0.308093	0.81001	0.995793	0.242633	0.383039	0.81001	0.408058	0.82
0.971851	0.16334	0.20028	0.82001	0.96413	0.214701	0.215755	0.82001	0.988352	0.22412	0.292458	0.82001	0.995892	0.245073	0.364895	0.82001	0.388513	0.83
0.969554	0.165056	0.188798	0.83001	0.96155	0.216978	0.203526	0.83001	0.987803	0.226445	0.276769	0.83001	0.995977	0.247512	0.346551	0.83001	0.368626	0.84
0.97144	0.166801	0.177366	0.84001	0.962122	0.219225	0.191334	0.84001	0.987137	0.228772	0.261027	0.84001	0.995686	0.249959	0.328003	0.84001	0.348395	0.85
0.968442	0.168541	0.165981	0.85001	0.959136	0.221486	0.179178	0.85001	0.987331	0.231085	0.245229	0.85001	0.995149	0.252381	0.309251	0.85001	0.327814	0.86
0.968986	0.170262	0.154642	0.86001	0.959021	0.22378	0.167058	0.86001	0.986052	0.233393	0.229374	0.86001	0.995481	0.254819	0.290289	0.86001	0.306879	0.87
0.964148	0.171979	0.143349	0.87001	0.956167	0.226045	0.15497	0.87001	0.986424	0.235729	0.213459	0.87001	0.995661	0.257264	0.271114	0.87001	0.285586	0.88
0.959879	0.173746	0.132099	0.88001	0.956332	0.228324	0.142913	0.88001	0.985225	0.238051	0.197483	0.88001	0.994647	0.259717	0.251722	0.88001	0.263929	0.89
0.961046	0.175465	0.120892	0.89001	0.953138	0.230593	0.130886	0.89001	0.985995	0.240358	0.181444	0.89001	0.99354	0.262159	0.232108	0.89001	0.241903	0.9
0.959773	0.177188	0.109725	0.90001	0.954848	0.232824	0.118886	0.90001	0.98435	0.242694	0.165339	0.90001	0.992658	0.264598	0.212267	0.90001	0.219502	0.91
0.958103	0.178911	0.0985985	0.91001	0.952326	0.235132	0.106912	0.91001	0.983773	0.245038	0.149165	0.91001	0.993035	0.267048	0.192195	0.91001	0.196722	0.92
0.959405	0.18063	0.0875097	0.92001	0.949027	0.237447	0.0949618	0.92001	0.983055	0.247344	0.13292	0.92001	0.992502	0.269474	0.171884	0.92001	0.173555	0.93
0.957753	0.182373	0.0764593	0.93001	0.947401	0.239721	0.0830343	0.93001	0.981846	0.249666	0.116601	0.93001	0.991673	0.271918	0.15134	0.93001	0.149995	0.94
0.955922	0.184108	0.0654416	0.94001	0.947424	0.241958	0.0711275	0.94001	0.981847	0.251993	0.100204	0.94001	0.992389	0.274362	0.130522	0.94001	0.126036	0.95
0.95868	0.185851	0.0544568	0.95001	0.946493	0.244233	0.0592351	0.95001	0.980726	0.254334	0.0837231	0.95001	0.99235	0.276777	0.109457	0.95001	0.101671	0.96
0.956309	0.187582	0.0435054	0.96001	0.944829	0.2465	0.0473612	0.96001	0.979588	0.256673	0.0671597	0.96001	0.991107	0.279208	0.0881263	0.96001	0.0768926	0.97
0.955074	0.189309	0.0325844	0.97001	0.939588	0.24878	0.0355016	0.97001	0.97861	0.258975	0.0505079	0.97001	0.989972	0.281639	0.0665218	0.97001	0.0516931	0.98
0.95356	0.19103	0.0216925	0.98001	0.94007	0.25105	0.0236542	0.98001	0.978655	0.261303	0.033764	0.98001	0.989583	0.284073	0.0446349	0.98001	0.026065	0.99
0.953484	0.192756	0.0108279	0.99001	0.939475	0.253333	0.011817	0.99001	0.978122	0.263617	0.0169237	0.99001	0.98867	0.286508	0.0224566	0.99001	0	1
0.953315	0.194483	0	1	0.936502	0.255608	0	1	0.976766	0.265942	0	1	0.988509	0.288958	0	1
0.948741	0.196228			0.933668	0.257888			0.976093	0.268424			0.988457	0.291384
0.948519	0.197985			0.929413	0.260154			0.97517	0.270764			0.987832	0.293831
0.945786	0.199688			0.935737	0.262346			0.975736	0.27306			0.988118	0.296265
0.945739	0.201416			0.932958	0.264625			0.974678	0.275391			0.986488	0.298695
0.945969	0.203143			0.928004	0.266903			0.972792	0.277726			0.985383	0.301159
0.942491	0.204865			0.926418	0.269168			0.971859	0.280043			0.984385	0.303597
0.94123	0.206622			0.921851	0.271433			0.970518	0.28237			0.984681	0.30604
0.943067	0.208363			0.918412	0.273704			0.970772	0.284684			0.982601	0.30847
0.940208	0.210078			0.918143	0.275975			0.970189	0.286998			0.982017	0.310919
0.940078	0.211797			0.91377	0.278251			0.968653	0.289333			0.98165	0.313352
0.939597	0.213523			0.911389	0.280523			0.967337	0.291653			0.981072	0.315772
0.932824	0.215258			0.912358	0.282799			0.966615	0.293974			0.979545	0.31822
0.933157	0.216987			0.912987	0.285054			0.96486	0.296308			0.979171	0.32063
0.929675	0.218743			0.908581	0.287344			0.964594	0.298644			0.978072	0.323081
0.933014	0.220463			0.907304	0.289629			0.96239	0.300964			0.978185	0.325526
0.928934	0.222164			0.905802	0.291897			0.962041	0.303287			0.976315	0.327961
0.927405	0.223895			0.904358	0.294153			0.962439	0.305624			0.974554	0.330388
0.925135	0.225624			0.901571	0.296401			0.959904	0.307927			0.974144	0.332884
0.923429	0.227373			0.898062	0.298688			0.95766	0.310279			0.973274	0.33529
0.918748	0.229106			0.895362	0.300969			0.958959	0.312615			0.971193	0.337733
0.924395	0.230837			0.893996	0.303258			0.955858	0.314936			0.971643	0.340187
0.924344	0.232567			0.892687	0.305527			0.953932	0.317263			0.968607	0.342614
0.918669	0.234288			0.890492	0.30779			0.954891	0.319569			0.967079	0.345074
0.916219	0.236027			0.883916	0.310049			0.953588	0.321908			0.965609	0.347525
0.914429	0.237756			0.882074	0.3123			0.951827	0.324249			0.966099	0.349946
0.916667	0.239467			0.879908	0.314603			0.949464	0.326568			0.965408	0.352349
0.914284	0.241213			0.878077	0.316892			0.947187	0.328892			0.965074	0.354795
0.908274	0.242944			0.876891	0.319156			0.944478	0.331206			0.963282	0.357236
0.907365	0.244666			0.873166	0.321437			0.943659	0.333515			0.962157	0.359687
0.905969	0.246406			0.870936	0.323694			0.942329	0.335849			0.960864	0.362131
0.903837	0.248119			0.869701	0.325964			0.939023	0.338193			0.959079	0.36458
0.904379	0.24983			0.86628	0.328251			0.937673	0.340506			0.957724	0.366955
0.899866	0.251582			0.863469	0.330534			0.937213	0.342818			0.957373	0.369427
0.893014	0.253314			0.860881	0.332796			0.933065	0.345162			0.956359	0.371902
0.893384	0.255042			0.855602	0.33509			0.932422	0.347496			0.955111	0.374356
0.89353	0.256763			0.852231	0.337353			0.931882	0.349822			0.953342	0.376758
0.896531	0.258505			0.851457	0.339612			0.927691	0.352172			0.950832	0.379193
0.893537	0.260244			0.850541	0.341884			0.928517	0.354473			0.949394	0.38164
0.892446	0.261993			0.845391	0.344145			0.925612	0.356789			0.948222	0.384087
0.889316	0.263726			0.841428	0.346416			0.924915	0.359136			0.945461	0.38653
0.888204	0.265439			0.838121	0.348683			0.921299	0.36147			0.944996	0.388939
0.884884	0.267163			0.836151	0.35097			0.920103	0.363774			0.942767	0.391401
0.878669	0.268899			0.832311	0.353234			0.918367	0.366078			0.940535	0.393853
0.879998	0.270629			0.830105	0.35552			0.917041	0.368408			0.93881	0.396286
0.873597	0.272343			0.8271	0.357788			0.912905	0.370752			0.93686	0.398721
0.876291	0.274099			0.823902	0.360064			0.910567	0.37308			0.933088	0.401209
0.876476	0.275815			0.821548	0.362347			0.910302	0.375393			0.932102	0.403649
0.871221	0.277541			0.818003	0.364669			0.908607	0.377736			0.931465	0.406084
0.867836	0.279271			0.814179	0.366895			0.906447	0.380049			0.930402	0.408503
0.869503	0.280983			0.810844	0.369154			0.901204	0.382397			0.929779	0.410929
0.863597	0.282719			0.80754	0.371424			0.898921	0.384705			0.926427	0.413358
0.862016	0.284482			0.80592	0.373735			0.896706	0.387026			0.924535	0.415815
0.865204	0.286182			0.804114	0.375985			0.896267	0.389352			0.922605	0.418196
0.862284	0.287924			0.801373	0.378263			0.892215	0.391667			0.91939	0.420669
0.85834	0.289656			0.798179	0.38054			0.890582	0.393985			0.919273	0.423235
0.858424	0.291372			0.794175	0.382805			0.888764	0.396286			0.918429	0.425559
0.853729	0.29309			0.789214	0.385088			0.88576	0.398633			0.916119	0.427838
0.854289	0.294844			0.786502	0.38735			0.882532	0.40098			0.914295	0.430302
0.848408	0.296572			0.783307	0.389601			0.881383	0.403302			0.911727	0.432765
0.844856	0.298311			0.780937	0.391877			0.879459	0.405606			0.909876	0.435166
0.843988	0.300044			0.778405	0.394163			0.876733	0.407867			0.907182	0.437586
0.843438	0.3012			0.773247	0.396476			0.875137	0.410193			0.905192	0.440097
0.841589	0.302926			0.770882	0.398561			0.872299	0.412536			0.904455	0.44253
0.839181	0.304641			0.768151	0.400837			0.869957	0.414879			0.902409	0.444978
0.838617	0.306364			0.766272	0.403106			0.867415	0.417195			0.899811	0.447408
0.837397	0.308108			0.762844	0.405362			0.865145	0.419514			0.897982	0.449852
0.834211	0.309851			0.760902	0.407643			0.863863	0.421847			0.89532	0.452304
0.833738	0.311577			0.757018	0.409915			0.860873	0.424135			0.894154	0.454705
0.831982	0.313311			0.754883	0.412184			0.86055	0.426425			0.891822	0.45715
0.829914	0.315045			0.751376	0.414463			0.858476	0.428783			0.889623	0.459603
0.827632	0.316775			0.748881	0.416717			0.856592	0.431117			0.887773	0.462037
0.825548	0.318497			0.745947	0.418982			0.853236	0.433414			0.886086	0.464441
0.822873	0.32024			0.741714	0.421261			0.851802	0.43582			0.882208	0.466886
0.821594	0.321967			0.738258	0.423577			0.848535	0.43809			0.879146	0.469341
0.819844	0.323703			0.73397	0.425846			0.846796	0.440438			0.876643	0.471786
0.818196	0.325431			0.731036	0.428095			0.842784	0.442744			0.873734	0.474241
0.814292	0.327155			0.728822	0.430442			0.840906	0.445075			0.871679	0.476616
0.812483	0.328905			0.725112	0.43268			0.83923	0.447388			0.870534	0.479064
0.809864	0.330643			0.721898	0.434929			0.836036	0.449694			0.867538	0.481505
0.808316	0.332362			0.719842	0.43722			0.833775	0.452079			0.866364	0.483959
0.806405	0.334054			0.71705	0.439523			0.829953	0.454431			0.863681	0.486406
0.804794	0.335782			0.712702	0.441758			0.827072	0.456719			0.861204	0.488871
0.800773	0.337522			0.709164	0.443988			0.825145	0.459022			0.859454	0.491262
0.800752	0.339259			0.706418	0.446268			0.822303	0.461357			0.855803	0.493687
0.79712	0.341012			0.702434	0.448572			0.818699	0.463687			0.853146	0.496135
0.795497	0.342737			0.698895	0.450841			0.817152	0.465985			0.850925	0.498616
0.793512	0.344439			0.697201	0.453151			0.8145	0.468323			0.847984	0.501073
0.791727	0.346214			0.693069	0.455431			0.811902	0.470653			0.845296	0.503489
0.789779	0.347913			0.69087	0.457681			0.808765	0.472982			0.843009	0.505877
0.787429	0.349627			0.68619	0.459943			0.803414	0.475331			0.840649	0.508401
0.785533	0.351379			0.681862	0.462204			0.799642	0.477649			0.837696	0.510829
0.783482	0.353083			0.678851	0.464491			0.796118	0.479917			0.835451	0.513205
0.780028	0.354821			0.676857	0.466737			0.794967	0.482256			0.832503	0.515661
0.778849	0.356551			0.672822	0.469005			0.792214	0.484638			0.829638	0.51808
0.777528	0.358314			0.67006	0.471305			0.787825	0.486981			0.826218	0.520534
0.774954	0.360039			0.666477	0.473575			0.78481	0.489283			0.823326	0.522973
0.77346	0.361762			0.663004	0.475888			0.783037	0.491614			0.821084	0.525481
0.769883	0.363479			0.659519	0.478145			0.779447	0.493883			0.81894	0.527842
0.768348	0.365188			0.6558	0.480405			0.776259	0.496241			0.814991	0.530246
0.765703	0.366952			0.653357	0.482675			0.773599	0.498548			0.81213	0.53272
0.762993	0.368676			0.650571	0.484908			0.771856	0.499536			0.809258	0.535194
0.761968	0.370411			0.645754	0.487159			0.768361	0.501939			0.806534	0.537625
0.759347	0.372142			0.644138	0.489399			0.764798	0.504176			0.802761	0.540006
0.758796	0.373789			0.639043	0.491712			0.761194	0.50672			0.798941	0.542482
0.752622	0.37551			0.634528	0.493919			0.75976	0.508894			0.797099	0.544884
0.752138	0.377344			0.632379	0.496203			0.754608	0.511302			0.794498	0.547346
0.749597	0.37913			0.628696	0.498446			0.753053	0.51371			0.791148	0.549786
0.749656	0.380849			0.626228	0.500758			0.747593	0.515917			0.787688	0.552223
0.747668	0.382545			0.622798	0.503074			0.743576	0.518161			0.784021	0.554648
0.744851	0.384348			0.618608	0.505339			0.74036	0.520464			0.781057	0.557082
0.742575	0.385938			0.614917	0.50754			0.737442	0.522922			0.77816	0.559534
0.740245	0.38777			0.610697	0.509883			0.733373	0.525242			0.775295	0.561949
0.738126	0.389348			0.6073	0.512109			0.730482	0.527505			0.772137	0.564464
0.735793	0.391193			0.604813	0.514409			0.726841	0.529931			0.768396	0.566931
0.733496	0.3928			0.599919	0.516631			0.724883	0.532144			0.765323	0.569303
0.729794	0.394647			0.596382	0.518946			0.719988	0.534478			0.762256	0.571779
0.732109	0.396353			0.592863	0.521201			0.717058	0.536759			0.759213	0.57424
0.723577	0.39807			0.588637	0.523468			0.714167	0.539216			0.755451	0.576579
0.722631	0.399785			0.584711	0.525756			0.710238	0.541412			0.751043	0.579028
0.720169	0.401699			0.581684	0.528031			0.706202	0.543798			0.748742	0.581485
0.716671	0.403133			0.579108	0.530305			0.703987	0.546106			0.744317	0.583884
0.717691	0.404878			0.576121	0.53257			0.699546	0.548468			0.74008	0.586351
0.717305	0.406741			0.571396	0.534837			0.695605	0.55085			0.736841	0.588823
0.71298	0.408495			0.568281	0.537102			0.692409	0.552849			0.73333	0.59124
0.71015	0.410178			0.565457	0.53938			0.689121	0.555337			0.73062	0.593725
0.710041	0.411867			0.560936	0.54164			0.684244	0.557809			0.726473	0.596174
0.705724	0.413789			0.556083	0.543922			0.679737	0.560218			0.723037	0.598593
0.704588	0.415422			0.552317	0.546195			0.677835	0.562436			0.719566	0.601007
0.700571	0.417107			0.549615	0.548469			0.673672	0.56483			0.715403	0.603459
0.698619	0.418797			0.546713	0.550764			0.669994	0.567045			0.711772	0.605935
0.695786	0.420495			0.543694	0.553003			0.665428	0.569547			0.708662	0.608339
0.694903	0.422428			0.539098	0.555303			0.663087	0.571692			0.70443	0.610743
0.691206	0.42401			0.53601	0.557586			0.658305	0.574008			0.700794	0.613177
0.689896	0.425773			0.532176	0.559904			0.655117	0.57638			0.697137	0.615654
0.686715	0.427484			0.52907	0.562122			0.651146	0.578693			0.693177	0.618083
0.682211	0.429138			0.524904	0.564398			0.647503	0.580981			0.689025	0.620539
0.678416	0.430941			0.520836	0.566668			0.644128	0.58335			0.686218	0.623013
0.676119	0.432769			0.517614	0.568946			0.640783	0.585672			0.682796	0.625379
0.672601	0.4345			0.514271	0.571208			0.636044	0.58803			0.678627	0.62784
0.671328	0.436218			0.510852	0.573472			0.632277	0.590368			0.675012	0.630312
0.668073	0.43784			0.507672	0.575747			0.628466	0.592619			0.671025	0.632718
0.667902	0.439728			0.504077	0.578014			0.623911	0.595026			0.6673	0.635188
0.665346	0.441286			0.499881	0.580311			0.62182	0.597316			0.663227	0.637646
0.664048	0.442999			0.496684	0.582576			0.617461	0.599595			0.659736	0.640061
0.662165	0.444821			0.493156	0.584831			0.614081	0.602094			0.656226	0.642447
0.657199	0.446527			0.489526	0.587104			0.610944	0.604317			0.651936	0.644917
0.652384	0.448371			0.487289	0.589375			0.605971	0.606581			0.64759	0.647391
0.652863	0.450009			0.485057	0.59163			0.602143	0.60904			0.644022	0.649796
0.649456	0.45168			0.480244	0.593923			0.597586	0.61115			0.639591	0.652199
0.64673	0.453378			0.476683	0.596195			0.593686	0.613517			0.635585	0.654641
0.646002	0.455207			0.47295	0.59849			0.589281	0.615936			0.63166	0.657061
0.641037	0.456859			0.470106	0.600762			0.586565	0.618376			0.628317	0.659584
0.64076	0.458729			0.465868	0.603022			0.582681	0.620483			0.624533	0.662021
0.63626	0.460449			0.462034	0.605319			0.578586	0.622801			0.620243	0.664444
0.633632	0.462083			0.458888	0.607576			0.574556	0.625202			0.615941	0.666869
0.628851	0.463792			0.455149	0.609828			0.571183	0.627327			0.61198	0.669322
0.627733	0.465488			0.452246	0.612126			0.567313	0.629918			0.60827	0.671735
0.627274	0.467165			0.448757	0.614392			0.564059	0.632303			0.604807	0.674141
0.626214	0.468932			0.44569	0.616662			0.560254	0.634477			0.600129	0.676653
0.620806	0.470644			0.440371	0.618907			0.555609	0.636899			0.596384	0.679078
0.618948	0.472431			0.437958	0.621192			0.552477	0.639339			0.593144	0.681524
0.617188	0.474199			0.433791	0.62346			0.5475	0.641535			0.589331	0.683927
0.61528	0.475924			0.429819	0.62576			0.54428	0.643975			0.584913	0.686353
0.610147	0.477692			0.427067	0.628043			0.540116	0.646165			0.580882	0.688865
0.606729	0.479411			0.423557	0.630303			0.537463	0.648378			0.576564	0.691298
0.606112	0.481088			0.42059	0.6326			0.532402	0.65082			0.572657	0.693702
0.606568	0.482829			0.417861	0.634878			0.529032	0.653111			0.568665	0.696191
0.602709	0.48454			0.41412	0.637119			0.524291	0.655495			0.564584	0.698578
0.599905	0.486306			0.410774	0.639379			0.521866	0.657765			0.560621	0.700988
0.598961	0.487995			0.40745	0.641665			0.518432	0.660084			0.556202	0.703446
0.596912	0.489779			0.404257	0.643921			0.51426	0.662385			0.552082	0.705917
0.593288	0.49155			0.401597	0.64622			0.510407	0.664742			0.547902	0.708353
0.590331	0.493309			0.397983	0.648501			0.506869	0.667125			0.544317	0.710707
0.589504	0.494974			0.394764	0.650773			0.501844	0.66945			0.539852	0.713172
0.585935	0.4967			0.391519	0.65302			0.49858	0.671773			0.535824	0.71564
0.583181	0.498337			0.388299	0.655302			0.494737	0.674006			0.531547	0.71805
0.581219	0.500125			0.38524	0.65756			0.491403	0.676381			0.527808	0.720077
0.578797	0.501861			0.382515	0.659851			0.487953	0.67875			0.52346	0.722525
0.57782	0.5036			0.379822	0.662064			0.483582	0.681053			0.52032	0.724925
0.574641	0.505397			0.376973	0.664355			0.479788	0.683385			0.516196	0.72736
0.571303	0.507083			0.373489	0.666645			0.474759	0.686432			0.511907	0.729832
0.567988	0.508792			0.37048	0.668953			0.470229	0.68871			0.507458	0.732245
0.567225	0.5105			0.36869	0.670942			0.466621	0.691006			0.503994	0.734584
0.561184	0.512503			0.365332	0.673227			0.463253	0.693457			0.501012	0.737117
0.563234	0.51416			0.362593	0.675509			0.46026	0.695736			0.496648	0.739528
0.560236	0.515951			0.35881	0.677803			0.456077	0.698097			0.492642	0.742008
0.558483	0.517606			0.355749	0.680045			0.452099	0.700341			0.488754	0.744439
0.555749	0.519394			0.353349	0.682356			0.447848	0.702684			0.484308	0.74683
0.554192	0.521127			0.34981	0.68457			0.444862	0.705011			0.480845	0.749316
0.551259	0.522829			0.347027	0.686854			0.441613	0.707364			0.476065	0.75172
0.550623	0.524559			0.343735	0.689116			0.437961	0.709629			0.471653	0.754161
0.548191	0.526299			0.34123	0.691367			0.43399	0.712001			0.467395	0.756604
0.544223	0.528099			0.338377	0.693666			0.429893	0.714322			0.462929	0.759105
0.543773	0.529689			0.3361	0.695949			0.426157	0.716547			0.457651	0.761455
0.540189	0.531471			0.334303	0.698209			0.422973	0.718964			0.453223	0.763933
0.540163	0.533275			0.330764	0.700508			0.418918	0.721317			0.44854	0.766408
0.537483	0.534958			0.328459	0.702771			0.415013	0.723572			0.443864	0.768806
0.533763	0.536693			0.325091	0.705042			0.412178	0.725943			0.43968	0.771294
0.530985	0.538397			0.323092	0.707326			0.408202	0.728283			0.435384	0.773641
0.526743	0.540201			0.320211	0.709571			0.403792	0.730606			0.431033	0.776093
0.525177	0.541915			0.317333	0.711882			0.400941	0.732872			0.427023	0.778546
0.521222	0.543638			0.313856	0.714138			0.396884	0.735271			0.422673	0.781013
0.520621	0.545375			0.310877	0.716382			0.39324	0.737626			0.418543	0.783447
0.519915	0.547071			0.308673	0.718702			0.389554	0.739967			0.414153	0.785916
0.51732	0.548765			0.306074	0.720973			0.386069	0.742165			0.409585	0.788344
0.514639	0.550519			0.303232	0.723223			0.382731	0.744509			0.4058	0.790747
0.512452	0.552216			0.301234	0.725506			0.378575	0.746835			0.401422	0.793154
0.511453	0.554014			0.298306	0.727768			0.375374	0.749225			0.397119	0.795596
0.50744	0.555716			0.295728	0.73006			0.372087	0.751555			0.392621	0.79808
0.504958	0.557455			0.293203	0.732311			0.36761	0.753892			0.38872	0.800591
0.502311	0.559214			0.290108	0.734524			0.364137	0.756175			0.384461	0.80296
0.500067	0.560852			0.287505	0.736916			0.360759	0.758489			0.379594	0.805467
0.498119	0.562683			0.284483	0.739156			0.356729	0.760861			0.375237	0.807838
0.496322	0.564379			0.281638	0.741431			0.35347	0.763143			0.371148	0.810206
0.494346	0.56609			0.279115	0.743663			0.350346	0.765474			0.366214	0.812751
0.491691	0.567853			0.276611	0.745955			0.346307	0.767866			0.361952	0.815153
0.489912	0.569509			0.274017	0.748201			0.343584	0.770084			0.357442	0.817618
0.488041	0.571274			0.271709	0.750482			0.339204	0.772384			0.353629	0.820042
0.486593	0.573058			0.269026	0.752786			0.335881	0.774835			0.349069	0.822429
0.48355	0.574721			0.266424	0.755069			0.332817	0.777026			0.344622	0.824886
0.481132	0.576505			0.263777	0.757302			0.32886	0.779414			0.340572	0.827362
0.480029	0.578219			0.261029	0.759552			0.325284	0.781787			0.336068	0.829811
0.478974	0.57993			0.258298	0.761849			0.321856	0.784075			0.331731	0.832287
0.474636	0.581699			0.256094	0.764117			0.318562	0.786424			0.327718	0.834679
0.471518	0.583419			0.253707	0.766417			0.314456	0.788721			0.323205	0.837109
0.471381	0.585129			0.251283	0.768716			0.310897	0.79108			0.318201	0.839521
0.468236	0.586859			0.248872	0.770932			0.308032	0.793242			0.31375	0.841917
0.466813	0.588688			0.24611	0.773245			0.303624	0.795776			0.309044	0.844436
0.464898	0.590323			0.243818	0.775471			0.300992	0.797995			0.305012	0.846834
0.46237	0.592068			0.241363	0.777729			0.297178	0.800338			0.300634	0.849265
0.459255	0.593794			0.239349	0.780041			0.293634	0.802662			0.296602	0.851744
0.458289	0.595515			0.236619	0.782373			0.290401	0.805087			0.29247	0.854
0.454225	0.597204			0.234403	0.78451			0.286777	0.807373			0.288026	0.856606
0.452719	0.599051			0.23199	0.786843			0.283142	0.809713			0.283875	0.859021
0.450048	0.600735			0.229568	0.789143			0.279708	0.811945			0.279108	0.861616
0.448127	0.60246			0.227049	0.791417			0.276381	0.81434			0.274666	0.863946
0.44592	0.604198			0.224586	0.793681			0.272969	0.816605			0.269895	0.866389
0.442958	0.605923			0.222317	0.795905			0.269237	0.818975			0.265628	0.868724
0.44116	0.607678			0.21968	0.798234			0.26619	0.821222			0.261401	0.87121
0.439097	0.609362			0.217489	0.800471			0.262293	0.823645			0.257218	0.873706
0.437173	0.611097			0.215301	0.802764			0.258558	0.825903			0.253082	0.876151
0.435388	0.612896			0.212827	0.805025			0.255391	0.828288			0.249329	0.878567
0.432911	0.614527			0.209976	0.807368			0.251861	0.830574			0.24508	0.880982
0.431176	0.616262			0.208033	0.809522			0.248465	0.832982			0.241189	0.883415
0.429954	0.61802			0.205595	0.811864			0.245236	0.835325			0.236808	0.885918
0.427374	0.619646			0.203411	0.814157			0.241649	0.837592			0.232752	0.888354
0.424701	0.621429			0.20144	0.816356			0.238421	0.839846			0.228769	0.890733
0.423354	0.623159			0.198879	0.818619			0.235206	0.842246			0.224523	0.893295
0.419768	0.624987			0.196835	0.820947			0.231535	0.844531			0.220372	0.895644
0.418264	0.626628			0.194297	0.823263			0.228092	0.84693			0.216299	0.898065
0.415644	0.628389			0.192229	0.82547			0.225123	0.849168			0.211901	0.900584
0.413762	0.630217			0.189954	0.827788			0.221688	0.851447			0.208031	0.902956
0.410742	0.631892			0.187772	0.830028			0.217936	0.853899			0.20375	0.905394
0.407929	0.633539			0.185393	0.83234			0.214638	0.856177			0.199509	0.907914
0.404575	0.635331			0.18319	0.834652			0.211285	0.858484			0.195661	0.910288
0.404878	0.637148			0.181005	0.836869			0.207817	0.860834			0.191316	0.912689
0.403698	0.638755			0.178864	0.839133			0.204511	0.863154			0.187257	0.915168
0.400661	0.640553			0.176538	0.841471			0.201214	0.865517			0.183675	0.917498
0.39915	0.642204			0.17438	0.843682			0.197858	0.867882			0.179397	0.919995
0.395443	0.643976			0.172303	0.845959			0.194566	0.870139			0.175106	0.922522
0.396363	0.645647			0.169782	0.848219			0.191363	0.872508			0.171061	0.924863
0.392507	0.647476			0.16766	0.850482			0.188013	0.874748			0.167053	0.927316
0.389958	0.649068			0.165637	0.852788			0.184565	0.877231			0.162833	0.929782
0.386077	0.651035			0.163278	0.85501			0.181115	0.879354			0.158831	0.932134
0.384608	0.652541			0.161332	0.857313			0.177954	0.881856			0.154411	0.934726
0.383404	0.654375			0.159168	0.859618			0.174477	0.884117			0.15041	0.937086
0.381544	0.656083			0.157153	0.861886			0.171183	0.886378			0.1462	0.939583
0.37962	0.65779			0.155121	0.864163			0.167944	0.888741			0.141783	0.942053
0.378675	0.659529			0.152768	0.866425			0.164267	0.891108			0.137741	0.944386
0.375551	0.661272			0.150521	0.868668			0.161204	0.893428			0.133398	0.946869
0.373297	0.663061			0.148411	0.870927			0.157887	0.895641			0.128586	0.949386
0.371185	0.664743			0.14623	0.873236			0.1545	0.898005			0.124306	0.951698
0.368685	0.666452			0.144275	0.875464			0.151254	0.900395			0.119722	0.95426
0.366356	0.66823			0.142342	0.877728			0.147597	0.902784			0.115444	0.956592
0.364767	0.669993			0.140304	0.880021			0.144558	0.905005			0.110912	0.95921
0.362679	0.671669			0.138285	0.882291			0.140921	0.907242			0.106853	0.96147
0.360013	0.673387			0.136228	0.884608			0.137425	0.909692			0.102322	0.964024
0.357231	0.675062			0.134117	0.886858			0.133656	0.911991			0.0982067	0.966408
0.35521	0.676876			0.131985	0.889041			0.130493	0.914255			0.0938337	0.968806
0.353006	0.678529			0.129919	0.891374			0.126809	0.916675			0.0893493	0.971414
0.350739	0.680276			0.127514	0.893618			0.12354	0.918955			0.0854651	0.973574
0.348392	0.681994			0.125351	0.895946			0.120198	0.921252			0.0811716	0.976112
0.346397	0.68372			0.123265	0.898229			0.116648	0.923652			0.0770235	0.978586
0.344754	0.685454			0.121204	0.900476			0.113472	0.925784			0.0728618	0.981032
0.342689	0.687211			0.118917	0.902762			0.10994	0.92837			0.0687764	0.983452
0.340134	0.688922			0.117061	0.90505			0.106872	0.930489			0.0648702	0.985883
0.337495	0.690725			0.115024	0.907293			0.103577	0.932939			0.0611051	0.988338
0.336083	0.692432			0.113002	0.909567			0.100231	0.935238			0.0575536	0.990793
0.332885	0.694085			0.110794	0.911828			0.0967881	0.9376			0.0544396	0.993108
0.330595	0.695856			0.108755	0.914103			0.0934149	0.93994			0.0511466	0.995524
0.328713	0.69762			0.10671	0.916432			0.0905403	0.942164			0.0476859	0.998104
0.326676	0.699339			0.104648	0.918717			0.0874464	0.944618			0.0426731	1.00201
0.32365	0.701149			0.102837	0.920899			0.0845625	0.946902			0.0397428	1.00443
0.321535	0.702746			0.10097	0.923239			0.0817262	0.949205			0.0368326	1.00682
0.320233	0.704504			0.0991468	0.925534			0.0788153	0.951551			0.0339181	1.0093
0.318228	0.706207			0.0974416	0.92768			0.0761452	0.953711			0.0313698	1.01176
0.315551	0.707998			0.0956825	0.930024			0.0741569	0.95534			0.0287599	1.01423
0.312436	0.710534			0.0930796	0.933488			0.0712289	0.95773			0.0260574	1.01665
0.310966	0.712212			0.0914468	0.935749			0.0685146	0.960007			0.0237567	1.01905
0.308472	0.713929			0.089589	0.938097			0.0656994	0.962331			0.0215106	1.02146
0.307208	0.715639			0.0879031	0.940386			0.0630885	0.964664			0.0194641	1.02397
0.305078	0.717421			0.0862183	0.942619			0.0604394	0.966998			0.0175087	1.02643
0.30283	0.719132			0.0844702	0.944933			0.0578345	0.969347			0.0157184	1.02892
0.300518	0.720872			0.0828197	0.947136			0.0551352	0.971628			0.0141225	1.0313
0.299198	0.722607			0.0810845	0.949401			0.0524777	0.973965			0.0126085	1.03366
0.296474	0.724309			0.0793547	0.951693			0.0496782	0.976362			0.0111043	1.03621
0.294913	0.726061			0.0776693	0.954002			0.0472651	0.978535			0.00978859	1.03863
0.292566	0.727793			0.0760154	0.956221			0.0447101	0.980954			0.00868287	1.04099
0.291101	0.729546			0.0743391	0.958507			0.0422059	0.983253			0.00769516	1.04341
0.288947	0.731249			0.0726492	0.960821			0.0398058	0.985571			0.00678578	1.04594
0.286258	0.733007			0.0711467	0.963093			0.0374687	0.987886			0.00600211	1.0483
0.284631	0.73467			0.0695122	0.965292			0.0351355	0.99022
0.283201	0.736397			0.0680047	0.967565			0.0327952	0.992575
0.280511	0.738115			0.0664194	0.969823			0.0305799	0.994878
0.279162	0.739934			0.0648372	0.972145			0.0281953	0.997177
0.276795	0.741655			0.0632573	0.974371			0.0259665	0.999515
0.274767	0.743337			0.0616792	0.97664			0.0235006	1.00178
0.27224	0.745071			0.060079	0.978991			0.0211385	1.00409
0.270464	0.746801			0.0585764	0.981227			0.0188708	1.00643
0.268335	0.74855			0.0570217	0.983532			0.0166385	1.00886
0.266283	0.750296			0.0553913	0.985818			0.0147239	1.01109
0.264307	0.751971			0.0538972	0.988099			0.0129266	1.01345
0.261694	0.753726			0.0523566	0.990359			0.011371	1.01583
0.26041	0.755445			0.0508835	0.992547			0.0100448	1.01809
0.258437	0.75721			0.0493106	0.994914			0.0088643	1.02047
0.256588	0.758898			0.0476838	0.997233			0.00780423	1.02282
0.254303	0.760639			0.0461723	0.999567			0.00695	1.02514
0.252304	0.762372			0.0447856	1.00176			0.00618629	1.02742
0.250602	0.7641			0.0434762	1.00393			0.00546144	1.02981
0.248132	0.765871			0.0419461	1.00621			0.00487627	1.03211
0.246296	0.767585			0.0401651	1.0085			0.00433766	1.03441
0.2448	0.769324			0.0385492	1.01077			0.0038736	1.03677
0.242572	0.771027			0.0369271	1.01301			0.00346036	1.03907
0.240776	0.772744			0.0354338	1.01531			0.00310961	1.04129
0.238365	0.774522			0.03399	1.01761			0.00276927	1.04373
0.236735	0.776205			0.0326765	1.01985			0.00248656	1.04605
0.234561	0.777953			0.0312931	1.02213			0.00225557	1.04835
0.233197	0.77965			0.0299563	1.02445
0.230799	0.781393			0.0286463	1.02675
0.229231	0.783142			0.0275006	1.02898
0.227323	0.784878			0.0263185	1.03124
0.225542	0.78663			0.0251375	1.03348
0.223108	0.788347			0.0239861	1.03578
0.221663	0.790072			0.0228179	1.03804
0.219335	0.791818			0.021724	1.04032
0.217265	0.793524			0.0206389	1.04265
0.215399	0.79524			0.0196504	1.04488
0.21326	0.796982			0.0187198	1.04718
0.211579	0.798733			0.0178653	1.04946
0.2099	0.800445
0.208242	0.802163
0.206374	0.803914
0.204356	0.805638
0.202589	0.807384
0.20018	0.809092
0.19878	0.810829
0.196689	0.812528
0.195123	0.814313
0.193459	0.815992
0.191589	0.817703
0.189728	0.819517
0.18809	0.821242
0.186448	0.822929
0.184462	0.824638
0.182594	0.826392
0.180837	0.82817
0.178896	0.829827
0.177271	0.831616
0.17497	0.833324
0.17374	0.835018
0.171552	0.836796
0.169871	0.838482
0.168075	0.840242
0.166326	0.841982
0.164558	0.843729
0.162905	0.845456
0.160961	0.847132
0.159557	0.848878
0.157736	0.850609
0.156333	0.852365
0.154462	0.854066
0.152675	0.855886
0.1511	0.857537
0.149399	0.85926
0.148065	0.861003
0.145871	0.862757
0.144304	0.864506
0.142669	0.866182
0.140983	0.867909
0.139333	0.869635
0.137966	0.871383
0.136332	0.873093
0.134952	0.874846
0.133139	0.876559
0.131669	0.878287
0.130159	0.880054
0.128812	0.881762
0.127009	0.883485
0.125478	0.885273
0.123738	0.886958
0.122121	0.888679
0.120766	0.890395
0.119225	0.892111
0.117627	0.893886
0.115828	0.895622
0.114393	0.8973
0.112894	0.89906
0.111432	0.9008
0.109882	0.902482
0.108196	0.904334
0.106872	0.905988
0.105313	0.907709
0.103939	0.909469
0.102492	0.911168
0.10101	0.912905
0.0995837	0.914636
0.0979518	0.916375
0.0965959	0.918095
0.0950454	0.919801
0.0936082	0.921576
0.0920217	0.92328
0.090597	0.924956
0.0891922	0.926718
0.0877936	0.928449
0.08624	0.930244
0.0848067	0.931909
0.0833403	0.933631
0.0816467	0.935422
0.0802305	0.937117
0.078724	0.938849
0.07725	0.94053
0.0758296	0.942303
0.0743862	0.944105
0.073152	0.945783
0.0716616	0.947468
0.0703369	0.949255
0.0688732	0.951
0.0675076	0.952653
0.0659589	0.954411
0.0645977	0.956183
0.0631729	0.957907
0.061812	0.959594
0.0603782	0.961346
0.0590494	0.963081
0.0576654	0.964794
0.0562511	0.966561
0.0548459	0.968304
0.0534843	0.970021
0.0521412	0.971722
0.050712	0.973442
0.0493426	0.975229
0.0480808	0.976895
0.0466601	0.978647
0.0453546	0.980425
0.0439979	0.982163
0.0427795	0.983856
0.0414796	0.985585
0.04034	0.987251
0.039088	0.989053
0.0378782	0.990747
0.0366684	0.992491
0.0354548	0.994279
0.0342944	0.995951
0.0330847	0.997714
0.0319369	0.999393
0.0307794	1.00115
0.0296573	1.00289
0.0284944	1.00463
0.0273508	1.00632
0.0262221	1.00807
0.0251207	1.00981
0.0241123	1.01153
0.0231346	1.01331
0.022227	1.015
0.0213388	1.0167
0.0204924	1.01845
0.0197032	1.02011
0.0189318	1.02189
0.0181617	1.02366
0.017462	1.02536
0.0168064	1.02713
0.0161907	1.02882
0.0156453	1.03053
0.0150987	1.03226
0.0145174	1.03401
0.0139957	1.03573
0.0135058	1.03746
0.0130101	1.03923
0.0125451	1.04097
0.0121161	1.04263
0.0117085	1.04434
0.0112802	1.04613
0.0108979	1.04786
0.0105188	1.0496

## Sheet: Fig3c
Dose (C/cm2)	D1,max (meV)	D1,min (meV)	D2 (meV)
0	0.513	0.118	0.315
1.3	0.402	0.138	0.227
3.3	0.389	0.214	0.287
8.6	0.312	0.311	0.336

## Sheet: Fig3d
CsV3Sb5		CeCoIn5-xSnx		YBa2Cu3O7		CeCu2Si2		MgB2		AG theory
	Tc/Tc0		Tc/Tc0		Tc/Tc0		Tc/Tc0		Tc/Tc0		Tc/Tc0
0	1	0.118006	0.978947	0.0275862	1	3.40858	0.927901	0.251282	1	1.76431	0.001
0.76925	0.827586	0.292995	0.900616	0.855172	0.872811	7.23753	0.822535	4.08333	0.852713	1.76431	0.002
3.46955	0.810345	0.46044	0.81735	1.51724	0.771429	8.12015	0.859155	6.43909	0.671835	1.76431	0.003
9.55355	0.744828	0.802684	0.680349	2.31724	0.592627	9.70888	0.683099	10.0513	0.542636	1.76431	0.004
		1.14531	0.494156	3.53103	0.400922	10.768	0.653521	19.4743	0.284238	1.76431	0.005
		1.49525	0.342414	5.54483	0.0193548	18.6146	0.648972	20.4166	0.224806	1.76431	0.006
		1.83003	0.190639			21.183	0.422535			1.76316	0.007
										1.76316	0.008
										1.76316	0.009
										1.76316	0.01
										1.76316	0.011
										1.76316	0.012
										1.76316	0.013
										1.76316	0.014
										1.76316	0.015
										1.76316	0.016
										1.76316	0.017
										1.76316	0.018
										1.76203	0.019
										1.76203	0.02
										1.76203	0.021
										1.76203	0.022
										1.76203	0.023
										1.76203	0.024
										1.76203	0.025
										1.76088	0.026
										1.76088	0.027
										1.76088	0.028
										1.76088	0.029
										1.76088	0.03
										1.75974	0.031
										1.75974	0.032
										1.75974	0.033
										1.75974	0.034
										1.75974	0.035
										1.7586	0.036
										1.7586	0.037
										1.7586	0.038
										1.7586	0.039
										1.75746	0.04
										1.75746	0.041
										1.75746	0.042
										1.75746	0.043
										1.75632	0.044
										1.75632	0.045
										1.75632	0.046
										1.75518	0.047
										1.75518	0.048
										1.75518	0.049
										1.75518	0.05
										1.75404	0.051
										1.75404	0.052
										1.75404	0.053
										1.7529	0.054
										1.7529	0.055
										1.7529	0.056
										1.75176	0.057
										1.75176	0.058
										1.75062	0.059
										1.75062	0.06
										1.75062	0.061
										1.74948	0.062
										1.74948	0.063
										1.74948	0.064
										1.74834	0.065
										1.74834	0.066
										1.7472	0.067
										1.7472	0.068
										1.74606	0.069
										1.74606	0.07
										1.74606	0.071
										1.74492	0.072
										1.74492	0.073
										1.74378	0.074
										1.74378	0.075
										1.74264	0.076
										1.74264	0.077
										1.7415	0.078
										1.7415	0.079
										1.74036	0.08
										1.74036	0.081
										1.73922	0.082
										1.73922	0.083
										1.73807	0.084
										1.73807	0.085
										1.73694	0.086
										1.73694	0.087
										1.7358	0.088
										1.7358	0.089
										1.73466	0.09
										1.73466	0.091
										1.73351	0.092
										1.73237	0.093
										1.73237	0.094
										1.73124	0.095
										1.73124	0.096
										1.73009	0.097
										1.73009	0.098
										1.72895	0.099
										1.72781	0.1
										1.72781	0.101
										1.72668	0.102
										1.72668	0.103
										1.72553	0.104
										1.7244	0.105
										1.7244	0.106
										1.72325	0.107
										1.72211	0.108
										1.72211	0.109
										1.72097	0.11
										1.72097	0.111
										1.71983	0.112
										1.71869	0.113
										1.71869	0.114
										1.71755	0.115
										1.71641	0.116
										1.71641	0.117
										1.71527	0.118
										1.71413	0.119
										1.71298	0.12
										1.71298	0.121
										1.71185	0.122
										1.7107	0.123
										1.7107	0.124
										1.70957	0.125
										1.70842	0.126
										1.70729	0.127
										1.70729	0.128
										1.70614	0.129
										1.70501	0.13
										1.70386	0.131
										1.70386	0.132
										1.70272	0.133
										1.70158	0.134
										1.70044	0.135
										1.70044	0.136
										1.6993	0.137
										1.69816	0.138
										1.69702	0.139
										1.69702	0.14
										1.69588	0.141
										1.69474	0.142
										1.6936	0.143
										1.69246	0.144
										1.69246	0.145
										1.69132	0.146
										1.69018	0.147
										1.68904	0.148
										1.6879	0.149
										1.68676	0.15
										1.68676	0.151
										1.68562	0.152
										1.68448	0.153
										1.68333	0.154
										1.6822	0.155
										1.68105	0.156
										1.68105	0.157
										1.67992	0.158
										1.67878	0.159
										1.67764	0.16
										1.67649	0.161
										1.67535	0.162
										1.67422	0.163
										1.67307	0.164
										1.67193	0.165
										1.67193	0.166
										1.67079	0.167
										1.66966	0.168
										1.66851	0.169
										1.66737	0.17
										1.66623	0.171
										1.66509	0.172
										1.66395	0.173
										1.66281	0.174
										1.66167	0.175
										1.66053	0.176
										1.65939	0.177
										1.65939	0.178
										1.65825	0.179
										1.65711	0.18
										1.65596	0.181
										1.65483	0.182
										1.65368	0.183
										1.65255	0.184
										1.6514	0.185
										1.65027	0.186
										1.64912	0.187
										1.64799	0.188
										1.64684	0.189
										1.6457	0.19
										1.64456	0.191
										1.64342	0.192
										1.64228	0.193
										1.64114	0.194
										1.64	0.195
										1.63886	0.196
										1.63772	0.197
										1.63658	0.198
										1.63544	0.199
										1.6343	0.2
										1.63316	0.201
										1.63202	0.202
										1.63088	0.203
										1.62974	0.204
										1.6286	0.205
										1.62746	0.206
										1.62631	0.207
										1.62518	0.208
										1.6229	0.209
										1.62175	0.21
										1.62062	0.211
										1.61947	0.212
										1.61833	0.213
										1.61719	0.214
										1.61605	0.215
										1.61491	0.216
										1.61377	0.217
										1.61263	0.218
										1.61149	0.219
										1.61036	0.22
										1.60921	0.221
										1.60693	0.222
										1.60579	0.223
										1.60465	0.224
										1.60351	0.225
										1.60237	0.226
										1.60123	0.227
										1.60009	0.228
										1.59894	0.229
										1.59666	0.23
										1.59553	0.231
										1.59438	0.232
										1.59325	0.233
										1.5921	0.234
										1.59097	0.235
										1.58982	0.236
										1.58868	0.237
										1.5864	0.238
										1.58526	0.239
										1.58412	0.24
										1.58298	0.241
										1.58184	0.242
										1.5807	0.243
										1.57842	0.244
										1.57728	0.245
										1.57614	0.246
										1.575	0.247
										1.57386	0.248
										1.57272	0.249
										1.57044	0.25
										1.56929	0.251
										1.56816	0.252
										1.56701	0.253
										1.56588	0.254
										1.5636	0.255
										1.56245	0.256
										1.56132	0.257
										1.56017	0.258
										1.55789	0.259
										1.55675	0.26
										1.55561	0.261
										1.55447	0.262
										1.55333	0.263
										1.55105	0.264
										1.54991	0.265
										1.54877	0.266
										1.54763	0.267
										1.54535	0.268
										1.54421	0.269
										1.54307	0.27
										1.54193	0.271
										1.53964	0.272
										1.53851	0.273
										1.53736	0.274
										1.53623	0.275
										1.53395	0.276
										1.5328	0.277
										1.53166	0.278
										1.53052	0.279
										1.52824	0.28
										1.5271	0.281
										1.52596	0.282
										1.52368	0.283
										1.52254	0.284
										1.5214	0.285
										1.52026	0.286
										1.51798	0.287
										1.51684	0.288
										1.5157	0.289
										1.51342	0.29
										1.51227	0.291
										1.51114	0.292
										1.50999	0.293
										1.50771	0.294
										1.50658	0.295
										1.50543	0.296
										1.50315	0.297
										1.50201	0.298
										1.50087	0.299
										1.4986	0.3
										1.49745	0.301
										1.49631	0.302
										1.49403	0.303
										1.49289	0.304
										1.49175	0.305
										1.48947	0.306
										1.48833	0.307
										1.48719	0.308
										1.48491	0.309
										1.48377	0.31
										1.48262	0.311
										1.48034	0.312
										1.47921	0.313
										1.47693	0.314
										1.47578	0.315
										1.47464	0.316
										1.47236	0.317
										1.47122	0.318
										1.47008	0.319
										1.4678	0.32
										1.46666	0.321
										1.46438	0.322
										1.46324	0.323
										1.4621	0.324
										1.45982	0.325
										1.45868	0.326
										1.45754	0.327
										1.45525	0.328
										1.45412	0.329
										1.45184	0.33
										1.45069	0.331
										1.44956	0.332
										1.44728	0.333
										1.44613	0.334
										1.44385	0.335
										1.44271	0.336
										1.44157	0.337
										1.4393	0.338
										1.43815	0.339
										1.43587	0.34
										1.43473	0.341
										1.43245	0.342
										1.43131	0.343
										1.43017	0.344
										1.42789	0.345
										1.42675	0.346
										1.42447	0.347
										1.42332	0.348
										1.42104	0.349
										1.41991	0.35
										1.41762	0.351
										1.41648	0.352
										1.41534	0.353
										1.41306	0.354
										1.41192	0.355
										1.40964	0.356
										1.4085	0.357
										1.40622	0.358
										1.40508	0.359
										1.4028	0.36
										1.40166	0.361
										1.39938	0.362
										1.39823	0.363
										1.39595	0.364
										1.39482	0.365
										1.39254	0.366
										1.39139	0.367
										1.38911	0.368
										1.38797	0.369
										1.38684	0.37
										1.38455	0.371
										1.38341	0.372
										1.38113	0.373
										1.37999	0.374
										1.37771	0.375
										1.37657	0.376
										1.37429	0.377
										1.37315	0.378
										1.37087	0.379
										1.36973	0.38
										1.36745	0.381
										1.36517	0.382
										1.36402	0.383
										1.36175	0.384
										1.3606	0.385
										1.35832	0.386
										1.35719	0.387
										1.3549	0.388
										1.35376	0.389
										1.35148	0.39
										1.35034	0.391
										1.34806	0.392
										1.34692	0.393
										1.34464	0.394
										1.3435	0.395
										1.34122	0.396
										1.34008	0.397
										1.3378	0.398
										1.33552	0.399
										1.33437	0.4
										1.33209	0.401
										1.33095	0.402
										1.32867	0.403
										1.32753	0.404
										1.32525	0.405
										1.32411	0.406
										1.32183	0.407
										1.31955	0.408
										1.31841	0.409
										1.31613	0.41
										1.31499	0.411
										1.31271	0.412
										1.31156	0.413
										1.30928	0.414
										1.307	0.415
										1.30587	0.416
										1.30359	0.417
										1.30244	0.418
										1.30016	0.419
										1.29902	0.42
										1.29674	0.421
										1.29446	0.422
										1.29332	0.423
										1.29104	0.424
										1.2899	0.425
										1.28762	0.426
										1.28534	0.427
										1.2842	0.428
										1.28191	0.429
										1.28078	0.43
										1.2785	0.431
										1.27622	0.432
										1.27508	0.433
										1.27279	0.434
										1.27052	0.435
										1.26937	0.436
										1.26709	0.437
										1.26596	0.438
										1.26367	0.439
										1.26139	0.44
										1.26025	0.441
										1.25797	0.442
										1.25683	0.443
										1.25454	0.444
										1.25226	0.445
										1.25113	0.446
										1.24885	0.447
										1.24657	0.448
										1.24543	0.449
										1.24314	0.45
										1.24087	0.451
										1.23972	0.452
										1.23744	0.453
										1.23516	0.454
										1.23402	0.455
										1.23174	0.456
										1.2306	0.457
										1.22832	0.458
										1.22604	0.459
										1.22489	0.46
										1.22261	0.461
										1.22033	0.462
										1.2192	0.463
										1.21691	0.464
										1.21463	0.465
										1.21349	0.466
										1.21122	0.467
										1.20893	0.468
										1.20779	0.469
										1.20551	0.47
										1.20323	0.471
										1.20209	0.472
										1.19981	0.473
										1.19752	0.474
										1.19524	0.475
										1.19411	0.476
										1.19183	0.477
										1.18955	0.478
										1.1884	0.479
										1.18612	0.48
										1.18384	0.481
										1.1827	0.482
										1.18042	0.483
										1.17814	0.484
										1.177	0.485
										1.17472	0.486
										1.17244	0.487
										1.17016	0.488
										1.16902	0.489
										1.16674	0.49
										1.16446	0.491
										1.16331	0.492
										1.16103	0.493
										1.15876	0.494
										1.15761	0.495
										1.15533	0.496
										1.15305	0.497
										1.15077	0.498
										1.14963	0.499
										1.14735	0.5
										1.14507	0.501
										1.14279	0.502
										1.14165	0.503
										1.13937	0.504
										1.13709	0.505
										1.13594	0.506
										1.13367	0.507
										1.13138	0.508
										1.12911	0.509
										1.12796	0.51
										1.12568	0.511
										1.1234	0.512
										1.12112	0.513
										1.11998	0.514
										1.1177	0.515
										1.11542	0.516
										1.11314	0.517
										1.112	0.518
										1.10972	0.519
										1.10744	0.52
										1.10516	0.521
										1.10401	0.522
										1.10173	0.523
										1.09946	0.524
										1.09717	0.525
										1.09603	0.526
										1.09375	0.527
										1.09147	0.528
										1.08919	0.529
										1.08805	0.53
										1.08577	0.531
										1.08349	0.532
										1.0812	0.533
										1.07892	0.534
										1.07779	0.535
										1.07551	0.536
										1.07322	0.537
										1.07094	0.538
										1.0698	0.539
										1.06753	0.54
										1.06524	0.541
										1.06296	0.542
										1.06068	0.543
										1.05954	0.544
										1.05726	0.545
										1.05498	0.546
										1.0527	0.547
										1.05042	0.548
										1.04927	0.549
										1.047	0.55
										1.04471	0.551
										1.04244	0.552
										1.04015	0.553
										1.03901	0.554
										1.03673	0.555
										1.03445	0.556
										1.03217	0.557
										1.02989	0.558
										1.02875	0.559
										1.02647	0.56
										1.02418	0.561
										1.02191	0.562
										1.01962	0.563
										1.01849	0.564
										1.0162	0.565
										1.01392	0.566
										1.01164	0.567
										1.00936	0.568
										1.00823	0.569
										1.00594	0.57
										1.00366	0.571
										1.00138	0.572
										0.999102	0.573
										0.996815	0.574
										0.995678	0.575
										0.993397	0.576
										0.991116	0.577
										0.988835	0.578
										0.986554	0.579
										0.984274	0.58
										0.983136	0.581
										0.980849	0.582
										0.978575	0.583
										0.976294	0.584
										0.974013	0.585
										0.971732	0.586
										0.970589	0.587
										0.968308	0.588
										0.966027	0.589
										0.963746	0.59
										0.961466	0.591
										0.959185	0.592
										0.956904	0.593
										0.955767	0.594
										0.953486	0.595
										0.951205	0.596
										0.948924	0.597
										0.946644	0.598
										0.944363	0.599
										0.942082	0.6
										0.940938	0.601
										0.938658	0.602
										0.936377	0.603
										0.934096	0.604
										0.931815	0.605
										0.929534	0.606
										0.927254	0.607
										0.924973	0.608
										0.923836	0.609
										0.921555	0.61
										0.919274	0.611
										0.916993	0.612
										0.914712	0.613
										0.912425	0.614
										0.910145	0.615
										0.907864	0.616
										0.906726	0.617
										0.904446	0.618
										0.902165	0.619
										0.899884	0.62
										0.897603	0.621
										0.895322	0.622
										0.893042	0.623
										0.890761	0.624
										0.88848	0.625
										0.887343	0.626
										0.885062	0.627
										0.882775	0.628
										0.880494	0.629
										0.878213	0.63
										0.875933	0.631
										0.873652	0.632
										0.871371	0.633
										0.86909	0.634
										0.866809	0.635
										0.865672	0.636
										0.863391	0.637
										0.861111	0.638
										0.85883	0.639
										0.856549	0.64
										0.854268	0.641
										0.851987	0.642
										0.849707	0.643
										0.847426	0.644
										0.845145	0.645
										0.842864	0.646
										0.841721	0.647
										0.83944	0.648
										0.837159	0.649
										0.834878	0.65
										0.832597	0.651
										0.830323	0.652
										0.828042	0.653
										0.825755	0.654
										0.823474	0.655
										0.821193	0.656
										0.818913	0.657
										0.816632	0.658
										0.814351	0.659
										0.81207	0.66
										0.810933	0.661
										0.808652	0.662
										0.806371	0.663
										0.804091	0.664
										0.80181	0.665
										0.799529	0.666
										0.797248	0.667
										0.794967	0.668
										0.792687	0.669
										0.790406	0.67
										0.788125	0.671
										0.785844	0.672
										0.783563	0.673
										0.781283	0.674
										0.779002	0.675
										0.776721	0.676
										0.77444	0.677
										0.772159	0.678
										0.771016	0.679
										0.768735	0.68
										0.766454	0.681
										0.764174	0.682
										0.761893	0.683
										0.759612	0.684
										0.757331	0.685
										0.75505	0.686
										0.75277	0.687
										0.750489	0.688
										0.748208	0.689
										0.745927	0.69
										0.743646	0.691
										0.741372	0.692
										0.739085	0.693
										0.736804	0.694
										0.734523	0.695
										0.732242	0.696
										0.729962	0.697
										0.727681	0.698
										0.7254	0.699
										0.723119	0.7
										0.720838	0.701
										0.718558	0.702
										0.716277	0.703
										0.713996	0.704
										0.711715	0.705
										0.709434	0.706
										0.707154	0.707
										0.704873	0.708
										0.702592	0.709
										0.700311	0.71
										0.69803	0.711
										0.69575	0.712
										0.693469	0.713
										0.691188	0.714
										0.688907	0.715
										0.686626	0.716
										0.684346	0.717
										0.682065	0.718
										0.679784	0.719
										0.677503	0.72
										0.675223	0.721
										0.672942	0.722
										0.670661	0.723
										0.66838	0.724
										0.666099	0.725
										0.663819	0.726
										0.661538	0.727
										0.659257	0.728
										0.656976	0.729
										0.654695	0.73
										0.652415	0.731
										0.650134	0.732
										0.647853	0.733
										0.645572	0.734
										0.643291	0.735
										0.641011	0.736
										0.63873	0.737
										0.636449	0.738
										0.634168	0.739
										0.631887	0.74
										0.629607	0.741
										0.627329	0.742
										0.625048	0.743
										0.622767	0.744
										0.620487	0.745
										0.618206	0.746
										0.615925	0.747
										0.613644	0.748
										0.611363	0.749
										0.609083	0.75
										0.606802	0.751
										0.604521	0.752
										0.60224	0.753
										0.599959	0.754
										0.597679	0.755
										0.595398	0.756
										0.593117	0.757
										0.590836	0.758
										0.588555	0.759
										0.586275	0.76
										0.583994	0.761
										0.581713	0.762
										0.579432	0.763
										0.577151	0.764
										0.574871	0.765
										0.571449	0.766
										0.569169	0.767
										0.566888	0.768
										0.564607	0.769
										0.562326	0.77
										0.560045	0.771
										0.557765	0.772
										0.555484	0.773
										0.553203	0.774
										0.550922	0.775
										0.548641	0.776
										0.546361	0.777
										0.54408	0.778
										0.541799	0.779
										0.539518	0.78
										0.537237	0.781
										0.534957	0.782
										0.532676	0.783
										0.530395	0.784
										0.526974	0.785
										0.524693	0.786
										0.522412	0.787
										0.520132	0.788
										0.517851	0.789
										0.51557	0.79
										0.513289	0.791
										0.511008	0.792
										0.508728	0.793
										0.506447	0.794
										0.504166	0.795
										0.501885	0.796
										0.499604	0.797
										0.497324	0.798
										0.495043	0.799
										0.491622	0.8
										0.489341	0.801
										0.48706	0.802
										0.484779	0.803
										0.482498	0.804
										0.480218	0.805
										0.477937	0.806
										0.475656	0.807
										0.473375	0.808
										0.471094	0.809
										0.468814	0.81
										0.466533	0.811
										0.463112	0.812
										0.460831	0.813
										0.45855	0.814
										0.456269	0.815
										0.453988	0.816
										0.451708	0.817
										0.449427	0.818
										0.447146	0.819
										0.444865	0.82
										0.442584	0.821
										0.440304	0.822
										0.436882	0.823
										0.434602	0.824
										0.432321	0.825
										0.43004	0.826
										0.427759	0.827
										0.425478	0.828
										0.423198	0.829
										0.420917	0.83
										0.418636	0.831
										0.416355	0.832
										0.412934	0.833
										0.410653	0.834
										0.408372	0.835
										0.406092	0.836
										0.403811	0.837
										0.40153	0.838
										0.399249	0.839
										0.396969	0.84
										0.394688	0.841
										0.391267	0.842
										0.388986	0.843
										0.386705	0.844
										0.384424	0.845
										0.382143	0.846
										0.379863	0.847
										0.377582	0.848
										0.375301	0.849
										0.37302	0.85
										0.369599	0.851
										0.367318	0.852
										0.365037	0.853
										0.362757	0.854
										0.360476	0.855
										0.358195	0.856
										0.355914	0.857
										0.353633	0.858
										0.350212	0.859
										0.347931	0.86
										0.345651	0.861
										0.34337	0.862
										0.341089	0.863
										0.338808	0.864
										0.336527	0.865
										0.334247	0.866
										0.330825	0.867
										0.328545	0.868
										0.326264	0.869
										0.323983	0.87
										0.321702	0.871
										0.319421	0.872
										0.317141	0.873
										0.313719	0.874
										0.311439	0.875
										0.309158	0.876
										0.306877	0.877
										0.304596	0.878
										0.302315	0.879
										0.300035	0.88
										0.296613	0.881
										0.294333	0.882
										0.292052	0.883
										0.289771	0.884
										0.28749	0.885
										0.285209	0.886
										0.282929	0.887
										0.279507	0.888
										0.277227	0.889
										0.274946	0.89
										0.272665	0.891
										0.270384	0.892
										0.268104	0.893
										0.265823	0.894
										0.262402	0.895
										0.260121	0.896
										0.25784	0.897
										0.255559	0.898
										0.253278	0.899
										0.250998	0.9
										0.247576	0.901
										0.245296	0.902
										0.243015	0.903
										0.240734	0.904
										0.238453	0.905
										0.236172	0.906
										0.232751	0.907
										0.23047	0.908
										0.22819	0.909
										0.225909	0.91
										0.223628	0.911
										0.221347	0.912
										0.217926	0.913
										0.215645	0.914
										0.213364	0.915
										0.211084	0.916
										0.208803	0.917
										0.206522	0.918
										0.203101	0.919
										0.20082	0.92
										0.198539	0.921
										0.196258	0.922
										0.193978	0.923
										0.191697	0.924
										0.188276	0.925
										0.185995	0.926
										0.183714	0.927
										0.181433	0.928
										0.179152	0.929
										0.175731	0.93
										0.17345	0.931
										0.17117	0.932
										0.168889	0.933
										0.166608	0.934
										0.164327	0.935
										0.160906	0.936
										0.158625	0.937
										0.156344	0.938
										0.154064	0.939
										0.151783	0.94
										0.148362	0.941
										0.146081	0.942
										0.1438	0.943
										0.141519	0.944
										0.139239	0.945
										0.135817	0.946
										0.133537	0.947
										0.131256	0.948
										0.128975	0.949
										0.126694	0.95
										0.123273	0.951
										0.120992	0.952
										0.118711	0.953
										0.116431	0.954
										0.11415	0.955
										0.110729	0.956
										0.108448	0.957
										0.106167	0.958
										0.103886	0.959
										0.101605	0.96
										0.0981842	0.961
										0.0959034	0.962
										0.0936226	0.963
										0.0913418	0.964
										0.089061	0.965
										0.0856398	0.966
										0.083359	0.967
										0.0810782	0.968
										0.0787974	0.969
										0.0765166	0.97
										0.0730954	0.971
										0.0708146	0.972
										0.0685338	0.973
										0.066253	0.974
										0.0639723	0.975
										0.0605511	0.976
										0.0582703	0.977
										0.0559895	0.978
										0.0537087	0.979
										0.0502875	0.98
										0.0480067	0.981
										0.0457259	0.982
										0.0434451	0.983
										0.0411643	0.984
										0.0377431	0.985
										0.0354623	0.986
										0.0331815	0.987
										0.0309007	0.988
										0.0274795	0.989
										0.0251987	0.99
										0.0229179	0.991
										0.0206371	0.992
										0.0183563	0.993
										0.0149351	0.994
										0.0126543	0.995
										0.0103735	0.996
										0.00809274	0.997
										0.00467155	0.998
										0.00239075	0.999
										0.000109956	1

## Sheet: Fig4a,b,c
0 GPa			0.77GPa			1.00GPa			1.51GPa			1.80GPa			1.96GPa			2.31GPa
T (K)	𝜌 (𝜇Ωcm)	dr/dT (mW cm/K)	T (K)	𝜌 (𝜇Ωcm)	dr/dT (mW cm/K)	T (K)	𝜌 (𝜇Ωcm)	dr/dT (mW cm/K)	T (K)	𝜌 (𝜇Ωcm)	dr/dT (mW cm/K)	T (K)	𝜌 (𝜇Ωcm)	dr/dT (mW cm/K)	T (K)	𝜌 (𝜇Ωcm)	dr/dT (mW cm/K)	T (K)	𝜌 (𝜇Ωcm)	dr/dT (mW cm/K)
1.72248	-0.0145605	0.169739	1.72268	0.00283121	0.0145071	1.74247	-0.0162592	0.0339175	1.73382	0.00461083	-0.00589503	1.73788	-0.041821	0.0818632	1.9821	-0.0289592	-0.00560234	1.80892	-0.0444905	0.0205522
1.7326	-0.0136707	0.171118	1.73113	0.00671401	0.0144457	1.77363	-0.0121338	0.0338255	1.75953	0.0059051	-0.0058794	1.7415	-0.0479688	0.0814396	2.02778	-0.0166637	-0.00558999	1.8353	-0.0370484	0.0204563
1.76	-0.0132662	0.175251	1.7533	0.00202229	0.0142637	1.81698	-0.00153694	0.0335581	1.79677	-0.00315478	-0.0058332	1.74585	-0.037372	0.0801818	2.08507	-0.00897898	-0.005552	1.87978	-0.0331656	0.0201717
1.79778	-0.0110013	0.182131	1.78808	0.00598599	0.0139674	1.86038	8.09e-05	0.0331399	1.83933	0.00266943	-0.00575852	1.74882	-0.0363204	0.078128	2.14195	-0.017958	-0.00548576	1.93595	-0.0382618	0.0197076
1.84447	-0.00218408	0.19174	1.83108	0.00444905	0.0135667	1.90243	0.00412548	0.0326111	1.88012	-0.000566243	-0.0056585	1.75667	-0.0399605	0.0753397	2.19773	-0.0341363	-0.00538728	1.99135	-0.0462701	0.0190784
1.88473	0.0019414	0.204056	1.87452	0.00323567	0.0130742	1.94497	8.09e-05	0.0320262	1.9267	0.00550064	-0.00553704	1.7746	-0.0415784	0.0718989	2.25337	-0.0362395	-0.00525181	2.04453	-0.0476452	0.0183038
1.92892	-0.00137516	0.219045	1.92038	-0.00574331	0.0125049	1.98827	-0.00558153	0.0314512	1.97473	-0.00153694	-0.00539825	1.81052	-0.0404459	0.0679042	2.31427	-0.0356733	-0.00507449	2.09813	-0.0443287	0.0174069
1.97055	-0.00792739	0.236663	1.96717	-0.00428726	0.0118741	2.0332	-0.0129427	0.030962	2.02398	0.00129427	-0.00524585	1.86038	-0.0326803	0.063466	2.37338	-0.0271796	-0.00485112	2.1523	-0.0359159	0.0164138
2.01357	-0.0114057	0.256855	2.01362	0.00372102	0.0111972	2.07937	-0.0182815	0.0306404	2.06867	-0.0019414	-0.00508257	1.91587	-0.032842	0.0587019	2.43377	-0.0354306	-0.00457894	2.20767	-0.0290401	0.0153519
2.05707	0.000404459	0.279549	2.05862	0.0185242	0.0104881	2.12433	-0.00558153	0.0305716	2.11147	0.000647134	-0.00490936	1.97472	-0.0287975	0.0537313	2.48997	-0.0338936	-0.00425728	2.2624	-0.0327612	0.0142491
2.10162	-0.00266943	0.304656	2.1019	0.0105968	0.00975879	2.16968	0.000161784	0.0308401	2.15288	0.00113248	-0.0047247	2.03417	-0.039637	0.0486705	2.5461	-0.0419019	-0.00388802	2.3164	-0.0359968	0.0131324
2.14652	0.0068758	0.332071	2.14712	-0.000566242	0.0090181	2.21312	0.0110013	0.0315259	2.19527	0.0105968	-0.00452376	2.09448	-0.0415784	0.0436286	2.60055	-0.0338936	-0.00347588	2.37158	-0.0416592	0.0120268
2.19237	0.000566242	0.361665	2.19327	-0.00930255	0.00827186	2.25948	0.00719937	0.0327012	2.23903	0.00849363	-0.00429749	2.15267	-0.0362395	0.0387032	2.65725	-0.0414975	-0.00302843	2.42702	-0.0402841	0.0109548
2.238	0.00177962	0.393289	2.24142	-0.00477261	0.00752267	2.30337	0.00736115	0.0344272	2.28448	0.00558153	-0.00403165	2.20922	-0.0264516	0.0339776	2.71355	-0.0325994	-0.00255584	2.4824	-0.040365	0.00993515
2.28368	-0.00501529	0.426769	2.28863	0.00574331	0.00677025	2.34637	0.00525796	0.0367509	2.33123	0.00833185	-0.00370565	2.26495	-0.0215981	0.0295192	2.76942	-0.0402032	-0.00207031	2.53863	-0.0427108	0.00898321
2.3295	-0.0162592	0.461906	2.33437	0.00719937	0.00601208	2.38855	-0.00186051	0.0397039	2.37617	0.00817007	-0.00329122	2.31882	-0.0270178	0.0253778	2.82413	-0.0374529	-0.00158542	2.59782	-0.0444096	0.00811012
2.37593	-0.0176344	0.498479	2.3786	0.00857452	0.00524424	2.43063	-0.00307389	0.0433015	2.42083	0.00841274	-0.00275092	2.37483	-0.0322758	0.0215863	2.88087	-0.043358	-0.00111516	2.65687	-0.0355924	0.0073231
2.4225	-0.0097879	0.53624	2.42248	0.00962612	0.00446246	2.47448	-0.00129427	0.0475432	2.46458	-0.000728025	-0.00203648	2.43097	-0.040365	0.0181611	2.93907	-0.0386663	-0.000673017	2.71352	-0.0361586	0.0066256
2.4678	0.00614777	0.574917	2.46612	0.00873631	0.00366323	2.5192	-0.00736115	0.052415	2.5083	-0.0097879	-0.00108706	2.48682	-0.043358	0.0151041	2.99822	-0.0400414	-0.000270993	2.76785	-0.0317905	0.00601764
2.5112	0.00501529	0.614217	2.5111	-0.00145605	0.00284486	2.56538	0.00161783	0.0578932	2.55145	-0.00930255	0.00017248	2.54208	-0.0399605	0.0124048	3.057	-0.0359968	8.12734e-05	2.82415	-0.0380191	0.00549623
2.55418	-0.00614777	0.653826	2.55202	-0.0154503	0.00200842	2.61307	-0.000808917	0.0639495	2.59432	-0.00622866	0.0018332	2.5977	-0.0419828	0.0100429	3.11457	-0.0390707	0.000377204	2.88117	-0.0362395	0.00505596
2.59693	-0.00541975	0.693412	2.59275	-0.00444905	0.00115834	2.6595	0.0059051	0.0705586	2.63757	-0.00177962	0.00400335	2.65803	-0.0400414	0.00799141	3.17075	-0.0376147	0.000613764	2.93932	-0.035107	0.00468946
2.64053	-0.00663312	0.732632	2.63208	0.0102733	0.00030285	2.70528	8.09e-05	0.0777055	2.68133	0.000404459	0.00680906	2.72043	-0.0397178	0.00621916	3.22745	-0.0333274	0.000791653	2.99695	-0.0352688	0.00438802
2.68535	0.00226497	0.771128	2.67507	0.0189287	-0.000546149	2.74905	0.00177962	0.0853954	2.7267	-0.0059051	0.0103943	2.78502	-0.0301726	0.00469367	3.28657	-0.0294446	0.000915208	3.05535	-0.0249147	0.00414202
2.7334	0.0029121	0.808541	2.71763	0.0131045	-0.00137348	2.7934	0.000566242	0.0936628	2.77218	0.00242675	0.0149199	2.8486	-0.0339745	0.00338328	3.3481	-0.0242675	0.000992002	3.1133	-0.0381	0.00394144
2.78037	0.0162592	0.844507	2.76228	0.0088172	-0.00216153	2.83713	0.00177962	0.102581	2.81762	0.0107586	0.0205612	2.91017	-0.0274223	0.00225902	3.41082	-0.0211127	0.00103218	3.17082	-0.0381809	0.00377627
2.82992	0.0235395	0.878669	2.8059	0.00647134	-0.00289145	2.88037	-0.00695669	0.112269	2.8614	0.00420637	0.0275049	2.97202	-0.0266134	0.00129584	3.47382	-0.0294446	0.00104758	3.22708	-0.0495866	0.0036368
2.87673	0.0488586	0.910678	2.85207	0.00889809	-0.00354453	2.92207	-0.0122955	0.122903	2.9078	-0.00113248	0.0359437	3.02962	-0.0272605	0.000473317	3.53717	-0.0347834	0.0010507	3.2811	-0.0365631	0.00351395
2.92563	0.0764427	0.9402	2.8973	0.00994968	-0.00410379	2.96433	-0.00509618	0.134714	2.95558	-0.00752293	0.0460709	3.08695	-0.0290401	-0.000224153	3.59788	-0.0427917	0.00105364	3.33258	-0.0351879	0.00339946
2.97137	0.129589	0.966922	2.94263	0.00711847	-0.00455559	3.00943	0.0318713	0.147998	3.00785	0.00711847	0.0580725	3.14183	-0.0287975	-0.000807661	3.65588	-0.0354306	0.00106699	3.38465	-0.0387471	0.00328606
3.0173	0.203685	0.990556	2.98715	0.0058242	-0.00489104	3.05397	0.0808917	0.163105	3.05617	0.00792739	0.0721195	3.19782	-0.0259662	-0.00128445	3.71193	-0.0297682	0.00109894	3.44078	-0.0342172	0.00316766
3.06198	0.337399	1.01084	3.03037	0.00364013	-0.00510722	3.09792	0.1143	0.180443	3.10352	0.00719937	0.0883598	3.2535	-0.0307389	-0.00165885	3.76942	-0.0288784	0.00115448	3.49878	-0.0330038	0.00303935
3.10695	0.482924	1.02756	3.07543	0.00428726	-0.005208	3.1413	0.112763	0.200464	3.14765	0.00283121	0.106909	3.3089	-0.0299299	-0.0019333	3.82863	-0.0402032	0.00123496	3.55975	-0.0251573	0.00289755
3.1514	0.653767	1.04052	3.1194	-0.000485351	-0.0052044	3.18613	0.0983644	0.22365	3.19023	0.002993	0.127843	3.36508	-0.0266943	-0.00210949	3.888	-0.0466745	0.00133783	3.61752	-0.0270178	0.00274002
3.19577	0.80099	1.04957	3.1657	-0.0110822	-0.00511437	3.23005	0.0848554	0.250501	3.22905	-0.00541975	0.151191	3.42082	-0.0324376	-0.00218924	3.94628	-0.0347834	0.00145683	3.67382	-0.035107	0.00256582
3.24072	0.964149	1.05463	3.20918	-0.0118102	-0.00496207	3.27248	0.0866351	0.281514	3.26743	-0.00865542	0.176931	3.47772	-0.0374529	-0.00217531	4.00308	-0.033651	0.00158234	3.72693	-0.035835	0.00237535
3.2853	1.08128	1.05563	3.25575	-0.00946433	-0.0047766	3.31588	0.0891427	0.31716	3.30758	-0.00768471	0.204987	3.53393	-0.0376956	-0.00207188	4.06017	-0.0292828	0.00170218	3.7793	-0.0413357	0.00217027
3.33067	1.20448	1.05256	3.29997	0.00258853	-0.0045902	3.36058	0.0927828	0.357867	3.35103	-0.000323567	0.235228	3.59162	-0.0300108	-0.00188472	4.11678	-0.0428726	0.00180246	3.83913	-0.0304153	0.00195339
3.37867	1.29823	1.04547	3.3462	-0.00145605	-0.00443622	3.40643	0.0958567	0.403991	3.39083	0.000404459	0.267469	3.64607	-0.0422255	-0.00162111	4.17637	-0.0345408	0.00186866	3.90003	-0.0326803	0.00172855
3.42612	1.38867	1.03443	3.39102	-0.00768472	-0.00434673	3.44905	0.0948051	0.455801	3.43013	-0.00776561	0.30148	3.70233	-0.0393943	-0.00128934	4.23588	-0.0395561	0.00188676	3.95995	-0.0355115	0.00150045
3.47485	1.45702	1.01957	3.43645	-0.0107586	-0.00435018	3.49423	0.0929446	0.513456	3.46962	-0.0143987	0.336989	3.75683	-0.0570287	-0.00089805	4.2968	-0.041821	0.00184432	4.01793	-0.0398796	0.00127448
3.51675	1.52279	1.00107	3.48193	-0.00857452	-0.00446909	3.5373	0.0959376	0.57699	3.51257	-0.00986879	0.373694	3.81687	-0.0372911	-0.00045535	4.35627	-0.0430344	0.00173144	4.07747	-0.0303344	0.00105647
3.56303	1.58297	0.979121	3.5278	0.00258854	-0.00471808	3.57878	0.110336	0.6463	3.5583	0.00145605	0.411275	3.87482	-0.0427108	3.22596e-05	4.41332	-0.0359968	0.00154151	4.14075	-0.0296873	0.000852438
3.6073	1.65035	0.953971	3.57272	0.00210319	-0.00510236	3.62053	0.113976	0.721138	3.6021	0.0316287	0.449404	3.93548	-0.024672	0.000560978	4.472	-0.0368057	0.00127169	4.20102	-0.0229733	0.000668386
3.65045	1.70811	0.925891	3.61838	0.0147223	-0.00561671	3.66165	0.119396	0.801109	3.6472	0.0594554	0.487758	3.99298	-0.0338127	0.00113082	4.5276	-0.0347026	0.000923158	4.25818	-0.0278268	0.000510016
3.68987	1.76085	0.895177	3.66247	0.00663312	-0.00624524	3.70615	0.115675	0.88567	3.693	0.0958567	0.526033	4.05037	-0.0337319	0.0017467	4.5872	-0.0347026	0.000500991	4.31403	-0.029121	0.000382511
3.72878	1.7873	0.862146	3.7057	0.00776561	-0.0069618	3.74715	0.126757	0.974144	3.74225	0.130155	0.56395	4.10463	-0.0287166	0.00241936	4.64343	-0.0208701	1.37956e-05	4.36922	-0.0262898	0.000290326
3.7738	1.80866	0.82713	3.74898	-0.00372102	-0.00773108	3.78937	0.15329	1.06572	3.79132	0.162835	0.601266	4.15807	-0.0257236	0.00316616	4.70405	-0.0190096	-0.000526896	4.42488	-0.0338936	0.00023701
3.81962	1.83212	0.790469	3.79353	-0.00558153	-0.00851038	3.83197	0.210399	1.1595	3.83688	0.211855	0.637779	4.21167	-0.0250764	0.00401175	4.76238	-0.0140752	-0.00110742	4.48077	-0.0316287	0.000225063
3.86887	1.86019	0.752509	3.83863	-0.00299299	-0.00925186	3.877	0.273738	1.25446	3.88055	0.242028	0.673328	4.26955	-0.0273414	0.00498841	4.82053	-0.0285548	-0.00171285	4.53655	-0.0460274	0.00025583
3.91533	1.8669	0.713594	3.88508	0.00129427	-0.0099052	3.92323	0.345731	1.34953	3.92185	0.297601	0.707796	4.32788	-0.028393	0.00613621	4.8776	-0.0241866	-0.00232793	4.5924	-0.0353497	0.000329435
3.9638	1.87305	0.674062	3.9297	0.0105159	-0.0104204	3.9719	0.409878	1.4436	3.96642	0.338047	0.741103	4.38492	-0.0312242	0.00750288	4.93372	-0.0329229	-0.00293786	4.647	-0.0301726	0.000444738
4.01038	1.87742	0.634241	3.97662	0.0123764	-0.0107502	4.01793	0.484299	1.53551	4.00893	0.387714	0.773203	4.44055	-0.0416592	0.0091434	4.99117	-0.0331656	-0.00352904	4.7006	-0.0342981	0.000599325
4.05907	1.88882	0.594444	4.01905	0.0189287	-0.0108531	4.06062	0.558881	1.62414	4.05443	0.424601	0.804071	4.49645	-0.0448949	0.0111193	5.0473	-0.0381	-0.00408959	4.75475	-0.0333274	0.000789516
4.10572	1.89537	0.554965	4.06307	0.00719937	-0.0106943	4.10028	0.65223	1.70838	4.09658	0.456391	0.833701	4.55568	-0.0430344	0.0134973	5.10512	-0.0427917	-0.00460964	4.81015	-0.0364013	0.00101039
4.14768	1.89529	0.516077	4.10577	0.00242675	-0.0102477	4.14328	0.756338	1.78715	4.13962	0.487454	0.862089	4.61287	-0.0380191	0.0163485	5.16247	-0.038828	-0.00508141	4.86685	-0.0244293	0.00125582
4.1917	1.90338	0.478028	4.15225	-0.010435	-0.00949544	4.18992	0.864975	1.85947	4.18032	0.511155	0.889229	4.67172	-0.0361586	0.0197459	5.2191	-0.0501529	-0.00549911	4.9246	-0.0375338	0.00151855
4.23668	1.90387	0.441041	4.19805	-0.0182815	-0.0084272	4.23447	0.962531	1.92443	4.22372	0.533805	0.915099	4.72915	-0.0338127	0.0237629	5.27502	-0.0436006	-0.00585865	4.98382	-0.0312242	0.00179027
4.28645	1.89877	0.405311	4.24562	-0.0228924	-0.00703843	4.2765	1.05596	1.98123	4.2695	0.557587	0.939662	4.78478	-0.0285548	0.0284706	5.32908	-0.0452994	-0.00615719	5.04018	-0.0323567	0.0020618
4.33198	1.88559	0.371003	4.29153	-0.0310624	-0.00532716	4.31658	1.15473	2.02918	4.31448	0.578861	0.962857	4.83862	-0.021679	0.0339359	5.38245	-0.0317096	-0.00639271	5.09682	-0.0211127	0.00232329
4.3789	1.87847	0.338256	4.33738	-0.0256427	-0.00328994	4.35803	1.27542	2.06773	4.35623	0.62141	0.984596	4.89138	-0.0192522	0.0402184	5.43628	-0.029121	-0.00656355	5.15082	-0.028393	0.00256461
4.42453	1.88486	0.307179	4.38198	-0.0194949	-0.000916908	4.40123	1.39619	2.09645	4.39608	0.662827	1.00477	4.94913	-0.0188478	0.0473685	5.49183	-0.0156121	-0.00666799	5.20742	-0.031386	0.00277588
4.46925	1.89368	0.277855	4.42623	-0.0152076	0.00181395	4.4443	1.50442	2.11507	4.43752	0.716943	1.02325	5.00883	-0.0227306	0.0554251	5.54888	-0.0364013	-0.00670396	5.26295	-0.0441669	0.0029482
4.50845	1.90209	0.250339	4.46917	-0.0162592	0.00494303	4.48968	1.59599	2.12346	4.48053	0.788371	1.0399	5.07228	-0.0310624	0.0644141	5.60523	-0.0385045	-0.00666884	5.31767	-0.0438433	0.00307475
4.54837	1.89942	0.224663	4.5131	-0.0206274	0.00853572	4.53007	1.70132	2.12165	4.52663	0.856158	1.05456	5.13222	-0.0378573	0.0743474	5.66313	-0.0508809	-0.00655946	5.37095	-0.0407694	0.00315217
4.5942	1.89214	0.200835	4.55647	-0.00671401	0.012689	4.57312	1.82694	2.10981	4.5739	0.915937	1.06709	5.18985	-0.0435198	0.0852223	5.72328	-0.0313051	-0.00637211	5.42392	-0.0268561	0.00318238
4.64125	1.89683	0.178841	4.6026	-0.0049344	0.0175379	4.61332	1.95232	2.08826	4.62192	0.964634	1.07736	5.24538	-0.0371293	0.0970225	5.78922	-0.0347834	-0.0061026	5.48248	-0.0170682	0.00317491
4.6903	1.8927	0.158651	4.64943	-0.00121338	0.0232616	4.6567	2.07075	2.05748	4.66695	1.01179	1.08525	5.30072	-0.0338936	0.109719	5.85132	-0.0315478	-0.00574632	5.54192	-0.0229733	0.00314974
4.73233	1.89602	0.140219	4.69535	-0.0135089	0.030089	4.696	2.17105	2.01806	4.7079	1.07651	1.09069	5.35595	-0.034379	0.123274	5.90073	-0.0492631	-0.00529808	5.60878	-0.0277459	0.00314066
4.77812	1.88381	0.123482	4.7395	-0.00719937	0.0383035	4.7398	2.28608	1.97074	4.7493	1.12448	1.09364	5.40893	-0.0371293	0.137641	5.94167	-0.0487777	-0.00475167	5.67822	-0.0405268	0.00319915
4.82008	1.8817	0.108368	4.78212	0.00266943	0.0482464	4.78682	2.40362	1.91636	4.78958	1.18337	1.09409	5.46262	-0.0334892	0.152771	5.99378	-0.0507191	-0.00409898	5.75258	-0.0393134	0.00339877
4.86468	1.87968	0.0947955	4.82528	0.0108395	0.0603197	4.83517	2.51897	1.85585	4.83255	1.22624	1.09208	5.51772	-0.0248338	0.168616	6.05968	-0.0389898	-0.00332849	5.81887	-0.0375338	0.00383982
4.90503	1.88551	0.0826768	4.86758	0.00477261	0.0749873	4.88183	2.60625	1.79023	4.87342	1.27178	1.08772	5.57488	-0.00760382	0.185134	6.13012	-0.0344599	-0.00242308	5.88092	-0.0327612	0.00465409
4.94863	1.89651	0.0719183	4.90895	-0.0049344	0.0927746	4.92405	2.68698	1.72058	4.92293	1.33528	1.08113	5.63327	0.0152885	0.202291	6.1928	-0.0359159	-0.00135693	5.94162	-0.0297682	0.00600954
4.99262	1.89934	0.0624242	4.95115	-0.00679491	0.114267	4.96958	2.76415	1.64799	4.97418	1.40444	1.07251	5.69468	0.0283121	0.220066	6.2529	-0.0350261	-9.14702e-05	6.00433	-0.0293637	0.00811423
5.03795	1.8999	0.0540974	4.99507	-0.00986879	0.140104	5.01343	2.85095	1.57359	5.02617	1.47037	1.06207	5.75738	0.0355115	0.238452	6.31182	-0.0361586	0.00142953	6.06688	-0.028393	0.0112194
5.08375	1.8927	0.0468412	5.04053	-0.0109204	0.170975	5.05858	2.92602	1.49848	5.07082	1.52327	1.05007	5.82503	0.0457038	0.257462	6.36997	-0.0377764	0.00328582	6.12633	-0.0234586	0.0156206
5.13005	1.89473	0.0405606	5.08618	-0.00121338	0.207611	5.10415	2.98385	1.42372	5.11478	1.56145	1.03676	5.88705	0.0609115	0.277123	6.4261	-0.041093	0.0055872	6.18473	-0.0215172	0.0216572
5.17615	1.88817	0.0351637	5.13387	0.00614777	0.250772	5.14908	3.03012	1.35032	5.15907	1.60513	1.02244	5.94517	0.087444	0.29748	6.48128	-0.0474835	0.00848031	6.23992	-0.0203038	0.0297082
5.2189	1.89772	0.030562	5.17967	0.00533885	0.301231	5.19538	3.05674	1.27919	5.20862	1.65165	1.00739	6.0002	0.110013	0.318591	6.5366	-0.0427108	0.0121555	6.2944	-0.0220834	0.0401855
5.26205	1.89222	0.0266716	5.22468	-0.00711847	0.35976	5.23752	3.08966	1.21116	5.26377	1.72235	0.991894	6.05878	0.144715	0.340525	6.5926	-0.045542	0.0168527	6.3503	-0.0288784	0.0535231
5.30703	1.89198	0.0234138	5.26782	-0.000728026	0.427111	5.28038	3.1187	1.14692	5.31828	1.79208	0.976203	6.12435	0.170196	0.363356	6.64577	-0.0359159	0.0228664	6.40963	-0.0277459	0.0701615
5.35558	1.88502	0.0207148	5.30923	-0.00768471	0.503988	5.3204	3.15526	1.08706	5.36902	1.84102	0.960554	6.1894	0.193331	0.387156	6.69738	-0.0494249	0.0305474	6.47008	-0.0335701	0.0905291
5.40382	1.88898	0.0185067	5.35138	0.00339745	0.591026	5.36343	3.18875	1.03201	5.41567	1.87717	0.945149	6.25145	0.210238	0.411994	6.74833	-0.0364013	0.0403028	6.52718	-0.0353497	0.115019
5.4536	1.88737	0.0167272	5.39163	-0.000404459	0.688762	5.40602	3.21359	0.9821	5.46393	1.91034	0.930152	6.30805	0.210561	0.437925	6.80172	-0.0427917	0.0525902	6.58107	-0.0439242	0.143964
5.50642	1.89287	0.0153194	5.43557	0.010435	0.797604	5.45255	3.23802	0.937494	5.51188	1.94844	0.915683	6.36428	0.218246	0.464987	6.85622	-0.0252382	0.0679089	6.63278	-0.0458656	0.177607
5.55473	1.88348	0.014232	5.47958	0.00792739	0.917807	5.49972	3.25921	0.898251	5.55833	1.97966	0.901818	6.42222	0.233939	0.493195	6.91128	-0.0287975	0.0867843	6.68575	-0.0495866	0.216072
5.59458	1.89287	0.0134189	5.5289	0.0401223	1.04943	5.54973	3.28728	0.86431	5.59767	1.9956	0.888591	6.48023	0.272201	0.522534	6.96658	-0.0242675	0.109747	6.73925	-0.0465936	0.259341
5.63412	1.89287	0.012839	5.5713	0.0588892	1.19233	5.59972	3.30168	0.835509	5.63233	2.01679	0.875991	6.5376	0.296468	0.552961	7.02197	-0.0286357	0.137309	6.79567	-0.0415784	0.307225
5.68202	1.90079	0.0124558	5.60888	0.0925402	1.34612	5.63358	3.30912	0.811603	5.66743	2.04381	0.863972	6.59352	0.323163	0.584398	7.07712	-0.0381	0.169929	6.852	-0.0270987	0.359348
5.7361	1.89732	0.0122371	5.64268	0.112116	1.51013	5.67025	3.32077	0.792277	5.7134	2.08555	0.852455	6.65082	0.343709	0.616732	7.13253	-0.0367248	0.207979	6.90927	-0.0292019	0.415133
5.78418	1.89319	0.0121548	5.69163	0.152157	1.68343	5.71373	3.36469	0.777165	5.76295	2.12575	0.841334	6.70573	0.377279	0.649817	7.18758	-0.0369675	0.25171	6.965	-0.0310624	0.473805
5.82997	1.89335	0.0121843	5.75335	0.189772	1.86479	5.77595	3.42269	0.765869	5.81062	2.17146	0.830482	6.76193	0.41271	0.683469	7.24353	-0.0235395	0.301213	7.02142	-0.0420637	0.534392
5.87522	1.89343	0.0123044	5.81603	0.224313	2.05268	5.83275	3.4819	0.757971	5.85285	2.20519	0.819765	6.81698	0.449839	0.717473	7.29953	-0.0293637	0.356383	7.07725	-0.0377764	0.595754
5.92067	1.89837	0.0124966	5.87008	0.268884	2.2453	5.87903	3.51556	0.753047	5.89498	2.2572	0.809041	6.8732	0.479203	0.751578	7.35545	-0.0270987	0.416896	7.13257	-0.0436815	0.656603
5.96423	1.90079	0.0127452	5.91582	0.349857	2.44054	5.92068	3.54718	0.750682	5.93895	2.30509	0.79817	6.92877	0.517626	0.785505	7.41003	-0.0393943	0.482182	7.1866	-0.0429535	0.715553
6.00758	1.89893	0.0130366	5.95842	0.460355	2.63605	5.96165	3.58334	0.750471	5.98228	2.34918	0.787023	6.98378	0.555564	0.818942	7.46658	-0.0313051	0.551418	7.24093	-0.0431153	0.771168
6.05202	1.89327	0.0133596	6.00292	0.596253	2.82926	6.00275	3.61392	0.75203	6.02413	2.37531	0.775481	7.0381	0.617851	0.85155	7.52345	-0.0392325	0.623533	7.29537	-0.0260471	0.822017
6.09625	1.88793	0.0137045	6.04602	0.72479	3.01744	6.04192	3.64951	0.754996	6.06457	2.40159	0.763444	7.0924	0.682969	0.882964	7.58148	-0.0258045	0.69722	7.35105	-0.0169873	0.866738
6.13968	1.89635	0.0140631	6.08925	0.860041	3.19769	6.08215	3.66925	0.759028	6.10708	2.4435	0.750828	7.1469	0.761029	0.912794	7.63668	-0.0316287	0.770973	7.40497	-0.016421	0.904094
6.17922	1.89772	0.0144288	6.12717	1.0105	3.3671	6.12357	3.70541	0.763804	6.15228	2.4765	0.737573	7.20127	0.82453	0.940631	7.69013	-0.0254809	0.843128	7.45933	-0.0350261	0.933035
6.21883	1.89796	0.0147961	6.1654	1.17431	3.52272	6.16707	3.72353	0.769016	6.19667	2.51501	0.723635	7.25598	0.883014	0.966047	7.7411	-0.0302535	0.911927	7.51328	0.161703	0.952743
6.25982	1.89675	0.0151607	6.20382	1.37241	3.66172	6.20865	3.75257	0.774369	6.2395	2.53709	0.708993	7.30938	0.934138	0.988607	7.7922	-0.035835	0.975583	7.56777	0.48624	0.962677
6.30087	1.90112	0.0155189	6.24407	1.58985	3.78141	6.24845	3.77959	0.779575	6.28045	2.56322	0.693642	7.36198	0.985747	1.00787	7.8451	-0.0369675	1.03236	7.61947	0.872741	0.962593
6.34137	1.90144	0.0158681	6.28433	1.79701	3.87935	6.28763	3.81332	0.784351	6.31903	2.57826	0.677595	7.41467	1.0304	1.0234	7.899	-0.0427917	1.08063	7.67107	1.05726	0.95256
6.3825	1.90387	0.0162065	6.32643	2.00328	3.9534	6.33	3.84341	0.788415	6.35822	2.61094	0.660878	7.46685	1.07618	1.03479	7.9533	-0.0342981	1.11899	7.72317	1.13467	0.932954
6.4271	1.89699	0.0165327	6.36578	2.1937	4.00182	6.37278	3.88191	0.791486	6.39682	2.64298	0.643529	7.51863	1.11809	1.04165	8.00548	-0.0177962	1.1463	7.77718	1.15554	0.904439
6.47075	1.89893	0.0168459	6.4065	2.42077	4.02335	6.41367	3.91451	0.793285	6.43843	2.68722	0.625599	7.56915	1.1718	1.04365	8.05822	0.386582	1.16173	7.83073	1.15869	0.867935
6.51323	1.89602	0.017146	6.44677	2.64751	4.01721	6.4521	3.94695	0.793541	6.48175	2.71505	0.607147	7.62162	1.23311	1.04051	8.11035	0.873631	1.16482	7.88448	1.14494	0.824572
6.55328	1.905	0.017433	6.48885	2.87311	3.98318	6.48985	3.97445	0.791994	6.52692	2.7411	0.588241	7.67445	1.30357	1.03202	8.16442	1.33981	1.1555	7.9372	1.14656	0.775635
6.59315	1.91147	0.0177076	6.53133	3.09751	3.92161	6.52892	4.01441	0.788403	6.57063	2.75412	0.568957	7.72685	1.38438	1.01809	8.2182	1.42151	1.13411	7.98982	1.15497	0.722509
6.6308	1.91463	0.0179707	6.57277	3.35062	3.83342	6.56748	4.05195	0.782555	6.61038	2.76318	0.54938	7.77948	1.45937	0.998699	8.27115	1.41148	1.10134	8.04192	1.17058	0.666614
6.66808	1.91115	0.0182232	6.61335	3.64361	3.72011	6.60692	4.0746	0.774274	6.64877	2.78769	0.529601	7.83332	1.557	0.97395	8.32405	1.41577	1.05822	8.0953	1.17827	0.609349
6.70702	1.90953	0.0184666	6.65222	3.94307	3.58369	6.6462	4.10598	0.763428	6.6867	2.81528	0.509719	7.88903	1.64963	0.944062	8.3756	1.41423	1.00609	8.14953	1.17406	0.552035
6.74828	1.89796	0.0187021	6.6913	4.22433	3.42662	6.68693	4.13939	0.749942	6.72672	2.8431	0.489842	7.94465	1.76821	0.909368	8.42788	1.41933	0.946509	8.20393	1.17989	0.495875
6.79202	1.90282	0.0189314	6.73155	4.445	3.25178	6.72737	4.19035	0.7338	6.76632	2.87352	0.470084	7.99923	1.87086	0.870311	8.47875	1.42766	0.881169	8.2589	1.17989	0.441913
6.83557	1.90937	0.019156	6.7727	4.62539	3.06235	6.7683	4.2367	0.715055	6.80633	2.88242	0.450567	8.05325	1.94949	0.827437	8.53195	1.43049	0.811854	8.31295	1.1959	0.39101
6.8798	1.92077	0.0193772	6.8153	4.75643	2.86173	6.80955	4.29268	0.693826	6.84655	2.90054	0.431416	8.10652	1.99495	0.781376	8.58563	1.43057	0.740341	8.36712	1.19736	0.343833
6.92357	1.9245	0.0195966	6.85805	4.83288	2.65341	6.85088	4.33984	0.670303	6.88633	2.91437	0.412765	8.15985	2.02359	0.732829	8.6402	1.43389	0.668338	8.42133	1.20165	0.300848
6.96617	1.93194	0.0198153	6.90135	4.8734	2.44089	6.89118	4.38546	0.644741	6.9259	2.93127	0.394746	8.21338	2.05805	0.682543	8.69417	1.43745	0.597413	8.47573	1.20359	0.262331
7.00682	1.93169	0.0200345	6.94412	4.87761	2.22756	6.93122	4.41111	0.617453	6.9633	2.94947	0.377494	8.26652	2.08062	0.631287	8.74722	1.43623	0.528955	8.5297	1.20966	0.228383
7.04763	1.92668	0.0202551	6.98725	4.90633	2.01662	6.97113	4.43594	0.5888	7.00193	2.94867	0.361139	8.32068	2.09049	0.579828	8.8005	1.43057	0.464126	8.58292	1.20367	0.198949
7.08818	1.91115	0.0204778	7.03005	4.90681	1.81099	7.01128	4.45269	0.559185	7.04103	2.96266	0.345806	8.37528	2.09235	0.528907	8.85115	1.43138	0.403846	8.63442	1.20715	0.173847
7.13078	1.90905	0.0207029	7.07127	4.91102	1.61323	7.04998	4.47137	0.529029	7.08283	2.97657	0.33161	8.43065	2.09898	0.479216	8.90365	1.43939	0.348784	8.68628	1.19825	0.152795
7.17253	1.89926	0.0209307	7.11332	4.91458	1.42551	7.08893	4.4869	0.498768	7.12518	2.99526	0.31865	8.48522	2.10658	0.431378	8.9569	1.44465	0.299359	8.73955	1.20974	0.135438
7.21597	1.91236	0.0211611	7.1551	4.92712	1.24956	7.12658	4.492	0.468828	7.16752	3.00027	0.307009	8.53967	2.11055	0.385934	9.01415	1.44837	0.25576	8.79382	1.21774	0.121377
7.25863	1.91163	0.0213939	7.19618	4.92534	1.08666	7.16398	4.51198	0.439614	7.20872	3.00424	0.296747	8.59402	2.1171	0.343325	9.069	1.4495	0.217971	8.84747	1.22996	0.110194
7.3007	1.9194	0.0216285	7.23582	4.92979	0.937672	7.20082	4.51853	0.411496	7.24753	3.00076	0.287898	8.64922	2.11686	0.303891	9.12308	1.44715	0.1858	8.90152	1.22438	0.101472
7.34187	1.91511	0.0218642	7.27415	4.93067	0.803016	7.23877	4.5373	0.384793	7.28787	3.00998	0.280466	8.70382	2.11702	0.267868	9.17557	1.44295	0.158916	8.95677	1.22292	0.0948104
7.38387	1.92636	0.0221002	7.3139	4.94483	0.682739	7.27775	4.53495	0.35977	7.32752	3.02309	0.274423	8.75878	2.10869	0.235387	9.22907	1.45233	0.136887	9.0131	1.22349	0.0898391
7.4274	1.93121	0.0223354	7.35358	4.94653	0.576553	7.31732	4.54231	0.336621	7.36763	3.04371	0.269709	8.8135	2.10917	0.206485	9.28167	1.45314	0.11921	9.06813	1.23352	0.0862275
7.47067	1.92789	0.022569	7.39455	4.95802	0.483887	7.3565	4.54838	0.315474	7.40578	3.04881	0.266225	8.8688	2.11969	0.181111	9.33437	1.4626	0.105347	9.12297	1.23878	0.0836883
7.51168	1.91883	0.0227998	7.43548	4.95381	0.403948	7.39403	4.54045	0.296382	7.44535	3.0531	0.26384	8.92255	2.12859	0.159142	9.38778	1.45387	0.094754	9.17788	1.24525	0.0819791
7.55108	1.92595	0.0230267	7.47515	4.95341	0.335777	7.4315	4.54757	0.279331	7.48605	3.06111	0.26239	8.9756	2.12737	0.140391	9.44202	1.46002	0.0868994	9.23235	1.25908	0.0809016
7.5889	1.92838	0.023249	7.51297	4.95235	0.278307	7.46918	4.54458	0.264242	7.52725	3.0772	0.261681	9.0289	2.12834	0.124628	9.49647	1.45322	0.0812862	9.28475	1.25892	0.0802982
7.62533	1.93097	0.0234658	7.55172	4.96869	0.230413	7.5081	4.5686	0.250979	7.56663	3.07987	0.261493	9.08332	2.13384	0.11159	9.55107	1.45896	0.0774627	9.33653	1.27356	0.0800476
7.6624	1.91754	0.0236765	7.59122	4.97565	0.190962	7.54682	4.56375	0.23936	7.60527	3.0827	0.261592	9.13813	2.14832	0.100994	9.60497	1.46333	0.0750306	9.38872	1.28108	0.0800594
7.70123	1.9228	0.0238806	7.6304	4.96853	0.158841	7.58517	4.57079	0.229169	7.64273	3.08416	0.261728	9.19108	2.1412	0.0925524	9.65895	1.47611	0.0736485	9.44283	1.29742	0.0802687
7.74323	1.92458	0.0240781	7.66665	4.96344	0.132998	7.6244	4.57265	0.220166	7.6825	3.09201	0.261654	9.24348	2.14614	0.0859796	9.7124	1.47765	0.073032	9.49443	1.28626	0.0806306
7.78758	1.9414	0.0242692	7.70443	4.95794	0.112454	7.66393	4.57629	0.212102	7.72498	3.09548	0.261129	9.29537	2.13845	0.0810019	9.76613	1.47603	0.0729513	9.54657	1.27202	0.0811151
7.8324	1.938	0.0244542	7.74637	4.97233	0.0963226	7.70525	4.59247	0.20473	7.7699	3.09848	0.259929	9.34715	2.15051	0.0773629	9.81945	1.48889	0.0732263	9.59887	1.26685	0.0817024
7.87582	1.94981	0.024634	7.7918	4.97735	0.0838156	7.7463	4.59522	0.197817	7.81402	3.11328	0.257856	9.39965	2.1467	0.074828	9.87365	1.50863	0.0737212	9.65398	1.27631	0.0823797
7.91657	1.94019	0.0248096	7.83608	4.97314	0.0742439	7.78725	4.62062	0.191155	7.85418	3.12622	0.25475	9.45308	2.15512	0.0731864	9.92732	1.52004	0.0743378	9.70667	1.28133	0.0831377
7.95762	1.94917	0.0249825	7.87735	4.96117	0.0670158	7.82608	4.62968	0.184565	7.8923	3.15712	0.250491	9.5074	2.16216	0.0722522	9.98085	1.52335	0.0750095	9.75863	1.28513	0.0839689
7.99827	1.9414	0.0251543	7.91578	4.96036	0.061631	7.86515	4.65111	0.177909	7.92977	3.18827	0.245009	9.56222	2.16992	0.0718638	10.0332	1.50863	0.0756942	9.81085	1.28852	0.0848658
8.03822	1.95014	0.025327	7.95422	4.97153	0.0576726	7.90415	4.66171	0.171085	7.96703	3.2148	0.238283	9.6166	2.1713	0.0718828	10.0871	1.51454	0.0763694	9.86605	1.29775	0.0858202
8.07778	1.94221	0.0255028	7.99403	4.98212	0.0547983	7.94355	4.67166	0.164036	8.00402	3.2385	0.230346	9.67262	2.16628	0.072192	10.1409	1.51025	0.0770267	9.91952	1.31336	0.0868228
8.11782	1.9448	0.0256839	8.03377	4.98382	0.0527307	7.98143	4.68129	0.156744	8.0417	3.24756	0.221282	9.728	2.16976	0.072694	10.1958	1.51615	0.0776675	9.97138	1.31247	0.0878631
8.15703	1.9414	0.025873	8.07275	4.98447	0.0512486	8.02162	4.69156	0.149227	8.08273	3.26455	0.211218	9.78208	2.1721	0.073308	10.2501	1.51615	0.0782998	10.0217	1.32533	0.0889295
8.19773	1.94375	0.0260725	8.11085	4.99175	0.0501784	8.06288	4.69803	0.141533	8.12717	3.26325	0.200324	9.83748	2.1895	0.0739688	10.3052	1.52352	0.0789353	10.0743	1.32565	0.0900102
8.23982	1.94626	0.0262851	8.14838	4.98722	0.0493862	8.10597	4.69957	0.133738	8.17202	3.26617	0.1888	9.8924	2.18958	0.0746244	10.361	1.5367	0.0795873	10.1267	1.33479	0.0910929
8.2828	1.94294	0.0265133	8.18902	4.98245	0.0487717	8.14708	4.70232	0.125934	8.21637	3.27692	0.176871	9.94655	2.19759	0.0752345	10.4165	1.54204	0.0802695	10.1798	1.32946	0.092166
8.32347	1.94116	0.0267597	8.22823	4.98067	0.0482619	8.18923	4.69439	0.118221	8.25728	3.29391	0.16477	9.99827	2.19314	0.0757695	10.4717	1.53719	0.0809952	10.2328	1.3352	0.0932184
8.36183	1.94124	0.0270265	8.26887	4.98536	0.0478064	8.22972	4.69674	0.110704	8.29718	3.29237	0.152732	10.0506	2.18933	0.076209	10.5255	1.53646	0.081776	10.2875	1.34798	0.0942403
8.40195	1.94585	0.0273159	8.30648	4.99418	0.0473731	8.27035	4.70515	0.103485	8.33515	3.27927	0.140985	10.1057	2.19386	0.0765413	10.5797	1.53435	0.0826225	10.3407	1.35599	0.0952233
8.44217	1.95006	0.0276298	8.34482	4.99434	0.0469447	8.31007	4.71	0.0966536	8.37283	3.27272	0.129736	10.1609	2.19896	0.0767626	10.6337	1.55167	0.0835432	10.3943	1.3479	0.0961604
8.48442	1.95839	0.0279698	8.38428	5.0017	0.046515	8.35105	4.71186	0.0902855	8.41027	3.27773	0.119166	10.2167	2.22614	0.0768759	10.688	1.56453	0.0845453	10.4476	1.34863	0.0970466
8.52498	1.96437	0.0283372	8.42717	5.01472	0.0460869	8.39165	4.70499	0.0844392	8.44737	3.2787	0.109425	10.2718	2.22849	0.0768906	10.7438	1.57496	0.0856339	10.502	1.35057	0.0978788
8.5666	1.96688	0.0287328	8.46945	5.01707	0.0456687	8.43045	4.70555	0.0791528	8.48628	3.2817	0.100626	10.3267	2.22978	0.0768217	10.8002	1.57715	0.0868121	10.5559	1.36165	0.0986559
8.60627	1.97004	0.0291573	8.50963	5.01521	0.0452729	8.4687	4.70555	0.0744445	8.52507	3.28024	0.0928416	10.3808	2.23334	0.0766887	10.8563	1.58143	0.0880813	10.6097	1.36917	0.0993788
8.64782	1.96009	0.0296106	8.54697	5.00542	0.0449136	8.50725	4.7011	0.0703129	8.5645	3.27984	0.0861092	10.4337	2.2462	0.0765147	10.9111	1.58669	0.0894404	10.6638	1.38082	0.100051
8.68788	1.96235	0.0300927	8.58538	5.01068	0.0446048	8.5477	4.71672	0.0667392	8.60283	3.27514	0.0804278	10.4862	2.25275	0.0763252	10.9661	1.58249	0.0908863	10.7177	1.39538	0.100678
8.72838	1.94221	0.0306028	8.62335	5.0072	0.0443592	8.58785	4.71753	0.0636896	8.64332	3.28388	0.0757641	10.5394	2.24653	0.0761469	11.021	1.5803	0.0924131	10.7728	1.39789	0.101266
8.76672	1.94868	0.0311399	8.66187	5.00793	0.044187	8.6296	4.71898	0.0611189	8.68547	3.28971	0.0720568	10.5942	2.24491	0.0760065	11.0758	1.58888	0.0940131	10.8271	1.39918	0.101826
8.80492	1.9469	0.0317026	8.69952	4.99943	0.0440951	8.66978	4.71202	0.0589737	8.72968	3.29391	0.0692218	10.6496	2.24013	0.0759297	11.1294	1.59413	0.0956758	10.8816	1.40202	0.102369
8.84373	1.96324	0.0322892	8.73828	5.00396	0.0440866	8.70972	4.71591	0.0571965	8.7737	3.29294	0.0671589	10.7049	2.23641	0.0759397	11.1829	1.59753	0.097389	10.937	1.40695	0.102908
8.8846	1.96219	0.0328977	8.77612	5.00542	0.0441612	8.74812	4.72011	0.0557285	8.81752	3.29496	0.0657573	10.7594	2.24992	0.0760564	11.2361	1.5951	0.0991391	10.993	1.41544	0.103456
8.92647	1.96567	0.0335258	8.81375	5.02491	0.0443152	8.78628	4.71987	0.0545131	8.86015	3.29488	0.0649015	10.8146	2.2695	0.0762957	11.2904	1.60416	0.100911	11.0501	1.41455	0.104029
8.96638	1.9647	0.0341711	8.85175	5.02847	0.0445422	8.82485	4.72594	0.0534978	8.90058	3.29213	0.064477	10.8678	2.2712	0.0766686	11.3449	1.61274	0.102691	11.1049	1.42733	0.10464
9.0044	1.96324	0.0348308	8.89203	5.03236	0.0448337	8.86315	4.73257	0.0526367	8.94018	3.29965	0.0643742	10.9215	2.26812	0.0771812	11.399	1.6252	0.104464	11.1603	1.43081	0.105303
9.04147	1.95985	0.0355025	8.93277	5.0182	0.0451805	8.90267	4.74325	0.0518909	8.97985	3.29949	0.0644925	10.9751	2.26367	0.0778342	11.4517	1.63126	0.106218	11.2146	1.43809	0.106031
9.08002	1.95912	0.0361832	8.9732	5.01715	0.0455732	8.9432	4.74988	0.0512296	9.02158	3.31405	0.0647429	11.0298	2.28139	0.0786235	11.5034	1.63903	0.107941	11.2691	1.44634	0.106834
9.11915	1.97238	0.0368702	9.01175	5.01537	0.0460037	8.9832	4.74721	0.0506301	9.064	3.31058	0.0650493	11.084	2.28341	0.07954	11.5553	1.63555	0.109626	11.3231	1.44618	0.107719
9.15763	1.9812	0.0375609	9.05215	5.02111	0.0464658	9.02243	4.74123	0.050077	9.10578	3.32125	0.0653502	11.1381	2.29085	0.0805707	11.6079	1.64291	0.111267	11.3769	1.45856	0.108692
9.19737	1.98427	0.0382528	9.09367	5.03397	0.0469563	9.06065	4.73427	0.0495615	9.14622	3.31891	0.0655981	11.1929	2.28875	0.0816992	11.6622	1.64809	0.112863	11.4312	1.45856	0.109753
9.23845	1.9778	0.0389433	9.135	5.03713	0.0474749	9.09852	4.74106	0.0490807	9.18608	3.32764	0.0657596	11.2482	2.28568	0.0829065	11.7161	1.65731	0.114415	11.4873	1.46907	0.1109
9.2809	1.97141	0.0396303	9.1751	5.0402	0.0480252	9.13843	4.7392	0.0486361	9.22617	3.33266	0.0658141	11.303	2.2826	0.0841722	11.7704	1.66467	0.115927	11.544	1.46649	0.112126
9.32282	1.97222	0.0403119	9.21512	5.02686	0.0486141	9.1787	4.74204	0.0482324	9.26763	3.33403	0.0657525	11.3576	2.28754	0.0854751	11.8237	1.67972	0.117406	11.6005	1.46616	0.113423
9.36323	1.974	0.0409863	9.25557	5.02864	0.0492517	9.22047	4.74163	0.0478765	9.30722	3.32983	0.0655759	11.412	2.30177	0.0867946	11.8779	1.69306	0.118857	11.6554	1.47482	0.114778
9.40463	1.98492	0.0416521	9.29643	5.03519	0.0499505	9.26082	4.74689	0.0475765	9.34703	3.32505	0.0652938	11.4667	2.311	0.0881112	11.9338	1.69808	0.120291	11.7097	1.48752	0.116175
9.44547	1.98371	0.0423081	9.33678	5.04595	0.0507247	9.30248	4.75611	0.0473407	9.38468	3.3257	0.0649225	11.5217	2.31771	0.0894076	11.9921	1.69856	0.121714	11.763	1.48663	0.117597
9.4855	1.99228	0.0429535	9.37648	5.04926	0.0515888	9.34283	4.75975	0.0471769	9.42357	3.33646	0.0644834	11.5761	2.32499	0.0906689	12.0501	1.69727	0.123134	11.8163	1.49698	0.119024
9.52468	1.98622	0.0435877	9.41665	5.05104	0.0525567	9.38327	4.76922	0.0470917	9.4614	3.34067	0.0640016	11.6329	2.32475	0.0918838	12.1064	1.70585	0.124555	11.8681	1.50629	0.120439
9.56392	1.98702	0.0442103	9.45662	5.05436	0.0536401	9.42298	4.75684	0.0470903	9.50107	3.35062	0.0635044	11.688	2.33979	0.0930444	12.1614	1.70657	0.125981	11.9205	1.52157	0.12182
9.60523	1.98371	0.0448213	9.49765	5.04959	0.0548476	9.46533	4.74932	0.0471759	9.54118	3.35151	0.0630198	11.7433	2.33753	0.0941463	12.216	1.7124	0.12741	11.9732	1.51996	0.123149
9.64742	1.98937	0.0454208	9.53768	5.05201	0.0561836	9.50707	4.75417	0.0473495	9.58157	3.36016	0.0625753	11.7963	2.35476	0.0951891	12.2708	1.71102	0.128841	12.0275	1.5257	0.124407
9.69103	1.99172	0.046009	9.57795	5.04829	0.0576472	9.54903	4.76404	0.0476097	9.62033	3.35183	0.0621971	11.8507	2.34521	0.0961758	12.3246	1.71838	0.130269	12.0818	1.53565	0.125578
9.7335	1.99455	0.0465864	9.6178	5.05719	0.0592318	9.58843	4.77666	0.0479527	9.65837	3.35401	0.0619083	11.9057	2.34853	0.0971125	12.3788	1.73359	0.131686	12.1367	1.54511	0.126648
9.77338	1.99803	0.0471536	9.65808	5.05703	0.0609251	9.62878	4.76792	0.048372	9.6979	3.34948	0.0617286	11.9596	2.35217	0.0980081	12.433	1.74953	0.133084	12.1913	1.54455	0.127606
9.81128	2.0011	0.047711	9.69998	5.05201	0.0627088	9.66777	4.77075	0.048859	9.73722	3.34908	0.061673	12.0139	2.36188	0.0988735	12.4859	1.75592	0.134454	12.2468	1.55312	0.12844
9.85003	2.0049	0.0482593	9.74145	5.05177	0.0645596	9.70667	4.76841	0.0494025	9.7755	3.35587	0.0617513	12.068	2.37539	0.0997212	12.5384	1.7598	0.135787	12.3006	1.56113	0.129146
9.88943	2.01283	0.048799	9.78378	5.05573	0.06645	9.7458	4.76549	0.0499896	9.81448	3.35757	0.0619674	12.1229	2.36997	0.100564	12.591	1.76902	0.137075	12.354	1.5714	0.12972
9.92738	2.01461	0.0493305	9.8258	5.06229	0.0683493	9.78433	4.76533	0.0506057	9.85593	3.36785	0.0623192	12.1783	2.38	0.101416	12.6448	1.78067	0.138309	12.4055	1.57925	0.130162
9.963	2.0121	0.0498543	9.86893	5.06487	0.0702251	9.82523	4.76962	0.0512354	9.89753	3.37221	0.0627982	12.2342	2.38121	0.102288	12.6986	1.79418	0.139486	12.4581	1.58337	0.130475
10.0011	2.01299	0.0503704	9.9107	5.07612	0.072045	9.86568	4.78143	0.051863	9.93517	3.37359	0.0633899	12.2899	2.39108	0.103192	12.7528	1.8013	0.140601	12.5112	1.59146	0.130666
10.0404	2.01728	0.0508791	9.95068	5.08065	0.073778	9.90603	4.79292	0.0524735	9.96975	3.38152	0.0640744	12.3448	2.40006	0.104135	12.8074	1.80389	0.141655	12.5659	1.59478	0.130744
10.082	2.02739	0.0513801	9.99085	5.08761	0.0753961	9.9444	4.79437	0.0530532	10.0075	3.37464	0.0648272	12.3996	2.41341	0.105126	12.8631	1.7979	0.14265	12.622	1.60829	0.130722
10.1212	2.01429	0.0518732	10.0312	5.07183	0.0768754	9.98452	4.78645	0.053591	10.0492	3.37666	0.0656201	12.4548	2.4181	0.106165	12.9182	1.80995	0.14359	12.6761	1.61395	0.130616
10.1633	2.01526	0.052358	10.0718	5.07596	0.0781974	10.0277	4.77512	0.0540787	10.0928	3.37003	0.066423	12.51	2.41705	0.107255	12.973	1.8157	0.144482	12.7301	1.62309	0.130444
10.206	2.01623	0.0528339	10.1123	5.08097	0.0793494	10.0703	4.77269	0.0545121	10.1361	3.36356	0.067205	12.565	2.41664	0.108391	13.0269	1.83009	0.145333	12.7803	1.63256	0.130228
10.2485	2.02302	0.0533001	10.1524	5.09472	0.0803249	10.1128	4.78224	0.0548916	10.1766	3.3676	0.0679366	12.6196	2.42441	0.109568	13.0805	1.83422	0.146155	12.8326	1.63604	0.12999
10.2896	2.02205	0.0537558	10.1936	5.10799	0.0811236	10.1526	4.78709	0.0552221	10.2164	3.3655	0.0685909	12.6729	2.43355	0.110777	13.1349	1.85266	0.146955	12.8847	1.64024	0.129754
10.3293	2.02116	0.0542001	10.2342	5.10621	0.0817506	10.1938	4.79429	0.0555129	10.255	3.37933	0.0691454	12.7258	2.42845	0.112008	13.1894	1.86245	0.147745	12.9411	1.64865	0.129542
10.3714	2.01809	0.0546319	10.2771	5.10945	0.0822161	10.232	4.80303	0.055778	10.2945	3.39147	0.0695833	12.7787	2.42788	0.113248	13.2445	1.86925	0.148534	12.9969	1.65642	0.129381
10.4119	2.02739	0.0550504	10.3203	5.11212	0.082534	10.27	4.81354	0.0560344	10.3354	3.40409	0.0698944	12.8336	2.43355	0.114484	13.2991	1.86213	0.149329	13.0516	1.66839	0.12929
10.4528	2.01922	0.0554547	10.3628	5.11842	0.082721	10.3081	4.82487	0.0563022	10.3755	3.4159	0.070076	12.8884	2.45142	0.115704	13.3536	1.87313	0.150138	13.104	1.67527	0.129293
10.4924	2.02755	0.0558437	10.4043	5.12441	0.0827951	10.3463	4.81848	0.0566024	10.4177	3.41509	0.0701329	12.9439	2.46615	0.116892	13.4079	1.88534	0.150965	13.1567	1.68279	0.129405
10.531	2.03475	0.056217	10.4461	5.12368	0.0827751	10.3867	4.80885	0.0569563	10.4584	3.41339	0.0700774	12.9991	2.47068	0.118038	13.4614	1.90791	0.151814	13.2105	1.68667	0.129643
10.5694	2.0464	0.0565738	10.4883	5.12166	0.082679	10.426	4.79648	0.0573835	10.4991	3.40239	0.0699284	13.0549	2.48249	0.119131	13.5147	1.91616	0.152685	13.2646	1.68902	0.130016
10.6085	2.05425	0.056914	10.5284	5.11673	0.0825237	10.4668	4.80384	0.0579011	10.5378	3.40231	0.0697102	13.1103	2.48863	0.120161	13.5687	1.91657	0.153576	13.3176	1.6891	0.130532
10.6492	2.03782	0.0572373	10.5658	5.12384	0.0823247	10.5051	4.81128	0.0585223	10.576	3.41387	0.0694517	13.1655	2.49705	0.121122	13.6229	1.91616	0.154487	13.3707	1.69759	0.131193
10.6885	2.04373	0.0575439	10.6049	5.13452	0.0820955	10.5438	4.81565	0.0592551	10.6148	3.42245	0.0691844	13.2201	2.50271	0.122009	13.6773	1.9173	0.155412	13.4234	1.70407	0.131998
10.7267	2.04252	0.0578344	10.6441	5.13622	0.0818483	10.5825	4.81759	0.0601027	10.6548	3.42213	0.0689407	13.2733	2.50659	0.12282	13.731	1.92886	0.156348	13.4759	1.71741	0.132943
10.764	2.05473	0.0581093	10.6835	5.13485	0.0815939	10.6227	4.81953	0.0610624	10.6946	3.41986	0.0687525	13.3257	2.50764	0.123556	13.7851	1.93663	0.15729	13.527	1.7255	0.13402
10.802	2.05869	0.0583698	10.7203	5.13913	0.0813429	10.6642	4.8222	0.0621263	10.7346	3.42051	0.0686492	13.377	2.51048	0.124218	13.8397	1.94803	0.158234	13.5777	1.71976	0.135221
10.8421	2.06549	0.0586172	10.758	5.13889	0.0811056	10.7047	4.82252	0.0632821	10.7728	3.42674	0.0686569	13.4284	2.5235	0.124811	13.8939	1.95952	0.159176	13.6301	1.73456	0.136532
10.8832	2.08539	0.0588532	10.7964	5.14116	0.080893	10.7461	4.82212	0.0645139	10.811	3.42536	0.0687969	13.4812	2.53312	0.125341	13.9492	1.97101	0.160115	13.6838	1.73456	0.137944
10.9266	2.07932	0.0590795	10.8349	5.14504	0.0807175	10.7883	4.82123	0.0658032	10.849	3.43216	0.0690851	13.5355	2.53774	0.125817	14.0066	1.98646	0.16105	13.7381	1.75454	0.139443
10.9702	2.07374	0.0592984	10.8748	5.15911	0.0805926	10.83	4.82212	0.0671309	10.8869	3.4311	0.0695313	13.5891	2.53401	0.126249	14.0654	1.98808	0.161982	13.7916	1.75042	0.141018
11.0147	2.05538	0.0595123	10.9157	5.16664	0.0805338	10.87	4.82527	0.0684779	10.9254	3.43305	0.0701397	13.6425	2.54841	0.126648	14.1241	2.00061	0.162911	13.8457	1.75859	0.142657
11.0573	2.06258	0.0597238	10.9578	5.17278	0.0805573	10.9095	4.83789	0.0698271	10.9645	3.43329	0.0709081	13.6957	2.55731	0.127025	14.1819	2.00264	0.163842	13.8992	1.7619	0.144351
11.0981	2.06395	0.0599355	10.9982	5.17117	0.0806806	10.9506	4.83765	0.0711636	11.0045	3.43151	0.0718291	13.751	2.57163	0.127395	14.2391	2.02537	0.164776	13.9536	1.78083	0.146091
11.1399	2.06856	0.0601504	11.0367	5.16405	0.0809207	10.9923	4.84283	0.0724761	11.0441	3.43733	0.0728905	13.8057	2.56718	0.127773	14.2962	2.0413	0.165717	14.0078	1.7958	0.147865
11.1815	2.06492	0.0603713	11.0759	5.17327	0.0812937	11.0326	4.84307	0.0737566	11.0827	3.44356	0.0740757	13.8615	2.57713	0.128171	14.351	2.04777	0.166667	14.0608	1.81408	0.149667
11.2228	2.07269	0.0606013	11.1156	5.17715	0.0818136	11.0723	4.85124	0.0750006	11.1224	3.45214	0.0753649	13.9156	2.58101	0.128606	14.4058	2.04729	0.167627	14.1134	1.81796	0.151485
11.2623	2.07544	0.0608434	11.1583	5.18346	0.0824908	11.1105	4.85625	0.0762065	11.1625	3.45642	0.0767356	13.9705	2.59994	0.129093	14.4606	2.057	0.168596	14.1661	1.82039	0.15331
11.3018	2.08943	0.0611004	11.2003	5.1706	0.0833313	11.1501	4.85909	0.0773745	11.2028	3.4468	0.0781637	14.025	2.60738	0.129645	14.5141	2.06727	0.169569	14.2198	1.82322	0.155129
11.3418	2.08547	0.0613753	11.2413	5.17432	0.0843355	11.1904	4.87114	0.0785061	11.2432	3.44809	0.0796243	14.0803	2.61976	0.130276	14.5667	2.06994	0.170541	14.2738	1.82613	0.156929
11.3842	2.08377	0.0616708	11.2791	5.17513	0.0854978	11.2321	4.86645	0.0796024	11.2829	3.45432	0.0810923	14.1348	2.61313	0.130997	14.6188	2.07139	0.171505	14.3283	1.82613	0.158695
11.4259	2.07188	0.0619893	11.3168	5.18524	0.0868059	11.2735	4.87154	0.0806631	11.3248	3.46759	0.0825435	14.1887	2.61474	0.131817	14.6724	2.07973	0.17245	14.3829	1.83123	0.16041
11.4686	2.07536	0.0623333	11.3581	5.19349	0.0882413	11.3139	4.8641	0.0816861	11.3658	3.47244	0.0839552	14.2428	2.62219	0.132744	14.7263	2.09663	0.173366	14.4355	1.84271	0.162057
11.5092	2.08862	0.0627048	11.3995	5.20037	0.0897792	11.3547	4.87203	0.0826663	11.4084	3.48085	0.0853071	14.2973	2.63181	0.133781	14.7803	2.10788	0.17424	14.4874	1.85865	0.163619
11.5518	2.09857	0.0631058	11.4403	5.19907	0.0913899	11.3953	4.87138	0.0835954	11.4504	3.48061	0.086582	14.3508	2.64516	0.13493	14.8343	2.11702	0.175063	14.5399	1.87653	0.165078
11.5924	2.10731	0.0635376	11.4782	5.20231	0.0930394	11.4361	4.8709	0.0844626	11.4929	3.4794	0.0877666	14.4025	2.64815	0.136187	14.8879	2.13101	0.175825	14.5937	1.87701	0.166418
11.6326	2.10893	0.0640015	11.5181	5.20263	0.0946917	11.4752	4.87227	0.0852551	11.536	3.46912	0.0888522	14.4548	2.65883	0.137547	14.9416	2.1357	0.17652	14.6477	1.88154	0.167627
11.6712	2.11977	0.0644984	11.5587	5.20182	0.0963097	11.5126	4.87413	0.0859586	11.5798	3.47106	0.0898351	14.5105	2.65309	0.138999	14.9954	2.14727	0.177145	14.7004	1.88963	0.168695
11.711	2.11629	0.0650286	11.5994	5.19697	0.0978574	11.5513	4.88772	0.0865597	11.6241	3.47956	0.0907172	14.5686	2.66085	0.140531	15.0501	2.15528	0.177702	14.7533	1.9156	0.169616
11.7512	2.11524	0.0655922	11.6403	5.20466	0.0993018	11.5915	4.88966	0.0870466	11.6668	3.49015	0.0915059	14.627	2.66465	0.142127	15.1036	2.17138	0.178197	14.8045	1.92676	0.170388
11.791	2.10335	0.066189	11.6824	5.21986	0.100614	11.6325	4.8933	0.0874108	11.7095	3.50051	0.0922143	14.6818	2.67396	0.143768	15.1579	2.18448	0.17864	14.8586	1.93436	0.171016
11.8293	2.11888	0.0668181	11.7247	5.22892	0.101773	11.6739	4.89177	0.0876488	11.753	3.50625	0.0928605	14.7358	2.68763	0.145433	15.2138	2.19872	0.179047	14.913	1.93703	0.171507
11.8667	2.12187	0.0674783	11.766	5.23693	0.102762	11.7147	4.89371	0.0877633	11.797	3.50641	0.0934669	14.7881	2.70971	0.1471	15.2703	2.21061	0.179438	14.9674	1.94909	0.171873
11.9043	2.12033	0.0681682	11.8059	5.23208	0.103573	11.7547	4.90584	0.0877632	11.8384	3.51191	0.0940592	14.841	2.72759	0.148747	15.3267	2.21198	0.179832	15.0199	1.95499	0.172129
11.9424	2.11556	0.0688857	11.8476	5.24559	0.104209	11.7939	4.91199	0.0876646	11.8772	3.52502	0.0946649	14.8945	2.72492	0.150352	15.3811	2.21506	0.180255	15.0711	1.96543	0.172292
11.9826	2.10594	0.0696285	11.8875	5.25489	0.104677	11.8351	4.92194	0.0874902	11.9155	3.53084	0.0953118	14.9487	2.72322	0.151893	15.4358	2.22428	0.18073	15.1234	1.98452	0.172382
12.024	2.11402	0.0703939	11.9275	5.26023	0.104995	11.8794	4.92954	0.0872681	11.9563	3.53343	0.0960257	15.0039	2.72775	0.153352	15.4908	2.24766	0.18128	15.1763	1.99528	0.172415
12.0664	2.11742	0.071179	11.9669	5.26767	0.105185	11.9223	4.9365	0.0870309	11.9984	3.53367	0.0968293	15.0571	2.73762	0.154712	15.5455	2.25429	0.181924	15.2303	2.00248	0.172411
12.1071	2.12956	0.0719805	12.0074	5.26047	0.105277	11.962	4.94111	0.0868137	12.0408	3.53238	0.0977397	15.1098	2.73916	0.155962	15.6009	2.25583	0.18268	15.2853	1.99706	0.172382
12.1488	2.13659	0.072795	12.0472	5.26346	0.105303	12.002	4.94062	0.0866521	12.0804	3.52769	0.0987676	15.1623	2.74886	0.157095	15.6562	2.26335	0.183559	15.3394	2.01032	0.172344
12.1901	2.13635	0.0736186	12.0869	5.25149	0.105298	12.0422	4.93545	0.0865802	12.1205	3.52955	0.0999156	15.2164	2.75841	0.158107	15.7116	2.27662	0.184568	15.3947	2.02011	0.172305
12.2327	2.14112	0.0744478	12.1268	5.26403	0.105296	12.084	4.94208	0.0866287	12.1606	3.53707	0.101178	15.2711	2.77661	0.159003	15.7671	2.29595	0.185706	15.4493	2.02868	0.172271
12.2749	2.14484	0.0752786	12.1687	5.27754	0.105332	12.1223	4.93715	0.0868233	12.2013	3.54864	0.102539	15.3262	2.78454	0.159792	15.8217	2.29587	0.18697	15.5048	2.0265	0.172249
12.3162	2.14897	0.0761072	12.2096	5.28725	0.105436	12.1626	4.93618	0.0871831	12.2424	3.53812	0.103976	15.3815	2.7991	0.160489	15.8756	2.30088	0.188349	15.5595	2.03435	0.172239
12.3569	2.15148	0.07693	12.2506	5.29428	0.105633	12.2044	4.93092	0.0877198	12.284	3.5412	0.105459	15.4366	2.80355	0.161113	15.9289	2.30525	0.189827	15.6143	2.05069	0.172244
12.3981	2.1518	0.0777434	12.2911	5.29469	0.105945	12.2474	4.93634	0.0884376	12.3268	3.54039	0.10695	15.4919	2.81754	0.161689	15.9827	2.32103	0.191385	15.6687	2.06306	0.172263
12.4411	2.15285	0.0785439	12.3337	5.29566	0.106385	12.288	4.94621	0.0893331	12.3677	3.55632	0.108409	15.5466	2.82353	0.162244	16.0371	2.3309	0.193001	15.7225	2.07528	0.172299
12.4833	2.15229	0.0793284	12.3769	5.2904	0.106961	12.3282	4.94677	0.0903959	12.4094	3.56433	0.109794	15.601	2.84011	0.162809	16.0918	2.33939	0.194653	15.7764	2.08337	0.172353
12.5246	2.16442	0.0800942	12.4198	5.29542	0.107673	12.3675	4.95608	0.0916097	12.4516	3.56765	0.111063	15.654	2.84876	0.163415	16.1462	2.3491	0.196317	15.8291	2.1006	0.17243
12.5655	2.16903	0.0808389	12.4606	5.31216	0.108515	12.409	4.96004	0.0929537	12.494	3.57331	0.112178	15.7068	2.85799	0.16409	16.2007	2.36843	0.197971	15.8811	2.10763	0.172536
12.6053	2.1768	0.0815605	12.5025	5.3141	0.109475	12.4497	4.96934	0.0944037	12.5362	3.58172	0.113106	15.761	2.86276	0.164863	16.2543	2.38606	0.199593	15.9323	2.1154	0.172681
12.6441	2.16944	0.0822574	12.5426	5.31168	0.110535	12.4928	4.9729	0.0959338	12.5775	3.59014	0.113823	15.8151	2.87425	0.165756	16.3084	2.40062	0.201168	15.9846	2.13182	0.172874
12.6847	2.17752	0.0829287	12.5828	5.30439	0.111676	12.5357	4.97816	0.0975177	12.6186	3.59628	0.114311	15.8706	2.87748	0.166788	16.3628	2.40799	0.202682	16.0371	2.1391	0.17313
12.7256	2.17809	0.0835737	12.621	5.31224	0.112872	12.579	4.98431	0.0991298	12.6576	3.59863	0.114566	15.9257	2.87853	0.167971	16.4177	2.41761	0.204124	16.0898	2.15463	0.173461
12.7671	2.18165	0.0841923	12.6617	5.31701	0.114101	12.621	4.98107	0.100746	12.6968	3.60025	0.114593	15.9817	2.87975	0.16931	16.4726	2.41899	0.205489	16.1426	2.15051	0.173882
12.8058	2.1844	0.084785	12.7031	5.32203	0.115336	12.6624	4.98746	0.102345	12.7352	3.603	0.114409	16.0347	2.89188	0.170802	16.5275	2.43347	0.206776	16.1968	2.16094	0.174407
12.8451	2.19006	0.0853526	12.7446	5.33861	0.116553	12.7043	4.98714	0.103907	12.7759	3.60365	0.114037	16.0874	2.89358	0.172438	16.5819	2.44139	0.207989	16.2517	2.16248	0.175048
12.8853	2.19953	0.0858964	12.7839	5.3412	0.117731	12.7465	4.99037	0.105416	12.8154	3.61942	0.113514	16.1404	2.90563	0.174201	16.6369	2.4638	0.209131	16.3069	2.16442	0.175817
12.9272	2.19848	0.0864181	12.8221	5.35479	0.118849	12.7892	4.99256	0.106858	12.8571	3.63552	0.11288	16.1965	2.91833	0.176071	16.6894	2.46841	0.210214	16.3617	2.17477	0.176721
12.9693	2.20527	0.0869197	12.8604	5.35253	0.119891	12.8322	5.00825	0.108223	12.8985	3.64563	0.112181	16.2534	2.94778	0.178018	16.7418	2.48734	0.211247	16.4166	2.18877	0.177766
13.0109	2.20365	0.0874034	12.8991	5.36701	0.120842	12.8745	5.01885	0.109501	12.9403	3.63697	0.111465	16.3093	2.9502	0.180014	16.7939	2.49996	0.212243	16.4715	2.20123	0.178954
13.0516	2.21562	0.0878718	12.9377	5.36231	0.121693	12.9144	5.02734	0.110685	12.9818	3.62961	0.110778	16.3649	2.9515	0.182025	16.8476	2.50692	0.213214	16.5256	2.20883	0.180283
13.0936	2.21773	0.0883276	12.9768	5.36523	0.122435	12.9523	5.01618	0.111771	13.022	3.63891	0.110166	16.4212	2.95959	0.184019	16.9003	2.5146	0.214176	16.5797	2.22202	0.181747
13.1352	2.22865	0.0887736	13.0165	5.37283	0.123065	12.9914	5.02775	0.112754	13.0629	3.64895	0.109668	16.4787	2.97827	0.185963	16.9522	2.52196	0.215139	16.6334	2.23496	0.183339
13.1766	2.23132	0.0892125	13.0567	5.38205	0.12358	13.0312	5.02095	0.113633	13.1053	3.6462	0.109317	16.5357	3.001	0.187828	17.005	2.5383	0.216115	16.6874	2.24733	0.185046
13.2189	2.23989	0.0896471	13.097	5.3814	0.123982	13.072	5.02815	0.114408	13.1471	3.64296	0.109136	16.591	3.00044	0.189588	17.0608	2.54963	0.217115	16.7411	2.24839	0.186853
13.2613	2.23294	0.0900801	13.1379	5.37882	0.124274	13.1108	5.02532	0.115081	13.1898	3.65437	0.109142	16.6459	3.00084	0.19122	17.1168	2.55626	0.218145	16.7953	2.26125	0.188743
13.3038	2.22493	0.0905141	13.1789	5.38124	0.124461	13.1517	5.03689	0.115655	13.2306	3.66569	0.10934	16.7011	3.00747	0.192707	17.1741	2.5722	0.21921	16.852	2.27451	0.190696
13.3438	2.22153	0.0909513	13.2212	5.39192	0.124551	13.1916	5.04853	0.116137	13.2731	3.67248	0.109726	16.7564	3.03004	0.194038	17.2288	2.58344	0.220313	16.9083	2.28964	0.19269
13.3834	2.23431	0.091394	13.2638	5.39556	0.124553	13.2331	5.05096	0.116536	13.3142	3.66642	0.110288	16.8114	3.05601	0.195206	17.2832	2.60075	0.221452	16.9643	2.29781	0.194701
13.4234	2.24305	0.0918441	13.3065	5.40316	0.124479	13.2721	5.06762	0.116862	13.3563	3.67192	0.111006	16.8644	3.06855	0.196211	17.3363	2.61345	0.222625	17.0185	2.30234	0.196705
13.4627	2.24717	0.0923032	13.3485	5.41611	0.124344	13.3128	5.07418	0.117128	13.4001	3.67038	0.111855	16.9179	3.0717	0.197056	17.3899	2.62858	0.223823	17.0728	2.31156	0.198675
13.5043	2.24742	0.0927726	13.3901	5.43123	0.124164	13.3548	5.07943	0.117349	13.4429	3.66254	0.112804	16.9715	3.07656	0.19775	17.4443	2.63731	0.225039	17.1271	2.3182	0.200587
13.5459	2.25607	0.0932536	13.4309	5.42848	0.123958	13.3971	5.07984	0.117541	13.4844	3.66812	0.113824	17.0271	3.08246	0.198307	17.4982	2.64864	0.22626	17.1814	2.33445	0.202415
13.5902	2.25397	0.0937468	13.4711	5.4301	0.123746	13.4375	5.08073	0.11772	13.5227	3.67734	0.114882	17.0814	3.09783	0.19874	17.5526	2.65616	0.227474	17.2342	2.3474	0.204135
13.634	2.26311	0.0942529	13.512	5.42994	0.12355	13.4768	5.07523	0.117901	13.5638	3.70403	0.115949	17.1356	3.10697	0.19907	17.6051	2.66425	0.228666	17.2864	2.35621	0.205726
13.6765	2.26845	0.0947724	13.5535	5.44563	0.123393	13.5165	5.07337	0.118099	13.604	3.70622	0.116999	17.1897	3.12291	0.199317	17.658	2.67841	0.229821	17.338	2.35929	0.20717
13.7182	2.27443	0.0953053	13.5946	5.44547	0.123298	13.5572	5.08332	0.118324	13.6454	3.7118	0.118011	17.2445	3.13464	0.199502	17.7105	2.69119	0.230926	17.3933	2.37239	0.208452
13.7594	2.27128	0.0958517	13.6346	5.45324	0.123288	13.5992	5.09885	0.118585	13.6858	3.70719	0.11897	17.2994	3.14855	0.199648	17.7649	2.70284	0.231967	17.4489	2.39763	0.20956
13.8022	2.26376	0.0964115	13.6739	5.45623	0.123383	13.641	5.10831	0.118887	13.7292	3.71439	0.119869	17.3536	3.15963	0.199777	17.8196	2.71335	0.232934	17.5045	2.41446	0.210491
13.8436	2.27362	0.0969844	13.7128	5.46723	0.123603	13.6838	5.11446	0.119227	13.7712	3.72353	0.120705	17.4079	3.16529	0.199912	17.8743	2.7233	0.233819	17.5588	2.42829	0.211243
13.8849	2.27597	0.0975702	13.7532	5.46359	0.123963	13.7244	5.12352	0.119602	13.8138	3.73283	0.121484	17.4624	3.17937	0.200074	17.9287	2.74587	0.234618	17.6135	2.42958	0.211824
13.9258	2.28713	0.0981687	13.7936	5.46416	0.124475	13.7642	5.11697	0.119999	13.8538	3.73186	0.122215	17.5169	3.19061	0.200283	17.982	2.76156	0.23533	17.6681	2.43905	0.212244
13.9673	2.29296	0.0987794	13.8349	5.46165	0.125145	13.8029	5.11114	0.120405	13.8957	3.73307	0.122914	17.5711	3.19822	0.200557	18.036	2.77774	0.235959	17.7222	2.44973	0.21252
14.0081	2.29142	0.0994021	13.8752	5.47241	0.125974	13.8416	5.11179	0.120799	13.9386	3.7393	0.1236	17.624	3.20453	0.200914	18.0901	2.79319	0.236512	17.7766	2.46607	0.212674
14.0468	2.29975	0.100037	13.9156	5.4754	0.126959	13.881	5.1287	0.121161	13.9804	3.75144	0.124295	17.6765	3.20857	0.201367	18.1446	2.80403	0.237	17.8316	2.49082	0.212728
14.0853	2.30218	0.100683	13.9547	5.49101	0.128089	13.9207	5.138	0.121467	14.0209	3.7541	0.125019	17.7288	3.22087	0.201929	18.1982	2.81317	0.237434	17.8856	2.50619	0.212712
14.1228	2.31998	0.10134	13.9946	5.49991	0.129351	13.9617	5.14083	0.121694	14.0589	3.75605	0.125794	17.7834	3.23656	0.202608	18.2518	2.82482	0.237832	17.9396	2.51832	0.212653
14.1619	2.31892	0.102009	14.0337	5.49878	0.130724	14.0044	5.14601	0.121821	14.1006	3.75742	0.126639	17.838	3.25533	0.20341	18.3053	2.83825	0.238209	17.9941	2.51638	0.21258
14.2004	2.32871	0.102689	14.0738	5.49231	0.132185	14.0476	5.14876	0.121829	14.1426	3.76082	0.127568	17.8924	3.27854	0.204339	18.3601	2.85459	0.23858	18.0502	2.52123	0.212522
14.2394	2.3313	0.103381	14.1111	5.49392	0.133707	14.0899	5.15717	0.121705	14.1855	3.76511	0.128593	17.9465	3.28267	0.205395	18.4153	2.86405	0.238961	18.1056	2.52957	0.212503
14.279	2.33979	0.104084	14.1493	5.50751	0.135263	14.1309	5.15329	0.121442	14.227	3.7774	0.129718	18.0006	3.28687	0.206574	18.4712	2.87457	0.239366	18.1607	2.54955	0.212547
14.319	2.33429	0.104799	14.1869	5.51924	0.136822	14.1705	5.16308	0.121039	14.2679	3.78379	0.13094	18.0552	3.29068	0.20787	18.5269	2.89803	0.239803	18.2148	2.56039	0.212673
14.3582	2.32984	0.105527	14.2258	5.52644	0.138355	14.2106	5.17675	0.120504	14.3099	3.79002	0.132253	18.1092	3.29828	0.209273	18.5822	2.90935	0.240282	18.2708	2.57082	0.212895
14.3968	2.32459	0.106266	14.2652	5.52806	0.139836	14.2508	5.18775	0.119852	14.3526	3.79779	0.133639	18.1638	3.30499	0.210772	18.6354	2.92246	0.240805	18.3263	2.57551	0.213224
14.4358	2.32523	0.107017	14.3064	5.52976	0.141238	14.291	5.18338	0.119106	14.3949	3.80037	0.135078	18.2182	3.30936	0.212352	18.6871	2.91599	0.241376	18.3804	2.58926	0.213668
14.4762	2.3368	0.107782	14.3483	5.54044	0.142543	14.3315	5.17893	0.118294	14.435	3.81	0.136542	18.2725	3.32675	0.213997	18.7365	2.93014	0.241992	18.4326	2.60261	0.214227
14.5156	2.34529	0.108559	14.388	5.54561	0.143733	14.372	5.18726	0.117452	14.4742	3.7922	0.137998	18.3267	3.35045	0.215688	18.7873	2.9392	0.242651	18.485	2.61604	0.214901
14.555	2.36066	0.109348	14.4271	5.55006	0.144797	14.4127	5.2036	0.116617	14.5142	3.80604	0.139411	18.382	3.37691	0.217407	18.8381	2.96007	0.243349	18.5386	2.62502	0.215686
14.5953	2.35994	0.110151	14.4649	5.54836	0.145729	14.4517	5.21752	0.115828	14.5557	3.81364	0.140741	18.4375	3.38872	0.219135	18.8906	2.97318	0.24408	18.5928	2.63869	0.216575
14.6375	2.3622	0.110967	14.5056	5.55653	0.146529	14.4895	5.218	0.115125	14.5963	3.83564	0.141951	18.4915	3.38815	0.220852	18.943	2.99097	0.244841	18.6463	2.64411	0.217561
14.6799	2.35039	0.111795	14.5451	5.56519	0.147202	14.5267	5.22318	0.114544	14.6386	3.83524	0.143006	18.5448	3.38993	0.222541	18.9971	3.00019	0.245627	18.6992	2.66207	0.218634
14.7209	2.36301	0.112636	14.5844	5.57263	0.147759	14.5658	5.22488	0.114116	14.6794	3.82933	0.143872	18.5969	3.40198	0.224185	19.0513	3.01475	0.246438	18.7514	2.6742	0.219783
14.761	2.3673	0.11349	14.6236	5.58735	0.148212	14.6051	5.21905	0.113869	14.7193	3.83799	0.144525	18.6514	3.42124	0.225769	19.1039	3.02713	0.247271	18.8035	2.69402	0.221001
14.7993	2.38509	0.114355	14.6638	5.59318	0.148578	14.6466	5.2214	0.113821	14.7592	3.8422	0.144947	18.7053	3.43539	0.227279	19.1561	3.04185	0.248127	18.8578	2.70114	0.222276
14.8382	2.38703	0.115233	14.7045	5.60394	0.148876	14.6866	5.21388	0.113982	14.7993	3.85643	0.14513	18.7598	3.44575	0.228706	19.2078	3.05391	0.249008	18.9121	2.70955	0.223599
14.8785	2.39723	0.116121	14.743	5.60863	0.149125	14.7289	5.21873	0.114356	14.8413	3.86363	0.145077	18.8139	3.4612	0.230041	19.2622	3.0874	0.249916	18.9672	2.71529	0.224963
14.9214	2.39553	0.11702	14.7814	5.61227	0.149345	14.7701	5.22164	0.114938	14.8821	3.87609	0.144804	18.8688	3.46896	0.231279	19.3152	3.09993	0.250851	19.0241	2.72249	0.226359
14.9648	2.40095	0.117929	14.8209	5.61478	0.149554	14.8117	5.23086	0.115716	14.9216	3.88038	0.144338	18.9241	3.48401	0.232417	19.3686	3.11546	0.251815	19.0806	2.73746	0.22778
15.0063	2.39844	0.118847	14.8634	5.61656	0.149766	14.8514	5.2417	0.116673	14.9606	3.88377	0.143717	18.978	3.49881	0.233455	19.4217	3.10155	0.252807	19.1384	2.74838	0.229217
15.0469	2.40669	0.119773	14.9072	5.62214	0.149996	14.8899	5.24834	0.117786	14.9993	3.89122	0.14299	19.0314	3.51564	0.234394	19.476	3.12097	0.253824	19.1942	2.7703	0.230665
15.0858	2.41146	0.120707	14.9499	5.62529	0.150253	14.9305	5.24866	0.119033	15.0389	3.901	0.142213	19.0853	3.53044	0.235239	19.5305	3.12914	0.254861	19.2509	2.78931	0.232117
15.1243	2.42675	0.121646	14.991	5.6299	0.150544	14.9725	5.26015	0.120388	15.0777	3.91848	0.141449	19.1393	3.54322	0.235995	19.5842	3.14475	0.25591	19.3056	2.80751	0.233564
15.1631	2.4274	0.12259	15.03	5.63451	0.150874	15.0145	5.26557	0.121829	15.1159	3.91945	0.14076	19.1929	3.55179	0.236669	19.6387	3.15292	0.256965	19.3599	2.81536	0.235
15.2032	2.42651	0.123538	15.0706	5.63597	0.151244	15.0543	5.27382	0.123334	15.1561	3.91443	0.140213	19.247	3.56409	0.237269	19.6927	3.16157	0.258014	19.414	2.82984	0.236416
15.2435	2.42198	0.124487	15.1101	5.646	0.151656	15.0924	5.27107	0.124886	15.1971	3.90384	0.139865	19.3008	3.57841	0.237805	19.7469	3.17759	0.259047	19.4675	2.83388	0.237807
15.2841	2.43274	0.125437	15.1512	5.65207	0.152107	15.1304	5.27341	0.126471	15.2414	3.91532	0.139768	19.356	3.58989	0.238287	19.7997	3.19458	0.260055	19.5213	2.84051	0.239163
15.3267	2.43832	0.126385	15.1903	5.6697	0.152598	15.169	5.28086	0.12808	15.2829	3.9387	0.139965	19.41	3.6068	0.238727	19.8553	3.21658	0.261029	19.5757	2.85281	0.240477
15.369	2.44067	0.127329	15.2302	5.67779	0.153129	15.2078	5.28102	0.129709	15.3253	3.94784	0.140481	19.4635	3.60737	0.239135	19.9118	3.233	0.261963	19.6305	2.8795	0.241742
15.4095	2.44034	0.128268	15.2678	5.69049	0.153699	15.2455	5.29469	0.131357	15.3652	3.95245	0.141329	19.5171	3.62541	0.239525	19.9693	3.25055	0.262855	19.6854	2.89414	0.242951
15.4479	2.4456	0.129199	15.3065	5.69138	0.154311	15.2833	5.29647	0.133025	15.4056	3.94048	0.142507	19.5707	3.63139	0.239908	20.0236	3.27563	0.263705	19.7395	2.89754	0.244099
15.4855	2.46162	0.13012	15.3466	5.69081	0.154969	15.3216	5.31329	0.134716	15.4455	3.9425	0.143993	19.6256	3.6538	0.240298	20.0775	3.29464	0.264517	19.7941	2.90442	0.24518
15.5234	2.47852	0.131028	15.3887	5.69243	0.155676	15.3609	5.31329	0.136433	15.4865	3.93441	0.145752	19.6803	3.66852	0.240708	20.1309	3.30621	0.265299	19.8484	2.92052	0.24619
15.5627	2.49284	0.13192	15.4323	5.69454	0.156439	15.4012	5.32429	0.138178	15.5276	3.94202	0.147736	19.7335	3.68219	0.241149	20.1859	3.31365	0.266062	19.9036	2.94122	0.247129
15.6051	2.48588	0.132794	15.4742	5.70602	0.157262	15.4405	5.32146	0.139949	15.5697	3.94687	0.149885	19.7874	3.69303	0.241633	20.2404	3.33039	0.266818	19.958	2.96104	0.247995
15.6474	2.48993	0.133647	15.5139	5.71177	0.158151	15.4822	5.31831	0.141744	15.6121	3.96256	0.152132	19.8415	3.71568	0.242171	20.2951	3.34083	0.267582	20.0113	2.98127	0.24879
15.6872	2.47537	0.134477	15.5514	5.72042	0.159109	15.5235	5.31685	0.143552	15.6549	3.97502	0.154407	19.8964	3.72555	0.24277	20.3484	3.34932	0.268369	20.0643	2.99445	0.249515
15.7252	2.48596	0.13528	15.5893	5.72447	0.160137	15.5677	5.32381	0.145362	15.6963	3.98546	0.156639	19.9519	3.75022	0.243436	20.4009	3.3617	0.269194	20.1174	3.00068	0.250176
15.763	2.47804	0.136054	15.6296	5.73886	0.161232	15.6102	5.3357	0.147157	15.7367	3.98546	0.158762	20.0066	3.74771	0.244173	20.4532	3.3744	0.270068	20.1712	3.00917	0.250778
15.8018	2.49583	0.136797	15.672	5.74906	0.162389	15.6522	5.34516	0.148915	15.7777	3.99144	0.160718	20.0626	3.76066	0.244979	20.5049	3.39131	0.271003	20.2247	3.01451	0.251328
15.8395	2.49964	0.137506	15.714	5.75626	0.163599	15.6921	5.35107	0.150612	15.8179	3.99193	0.162461	20.1167	3.75354	0.24585	20.5576	3.40142	0.272005	20.279	3.03449	0.251834
15.8802	2.51913	0.138179	15.7539	5.74938	0.164847	15.7335	5.35964	0.152221	15.8567	4.01183	0.163955	20.1706	3.77441	0.246776	20.6092	3.42374	0.273077	20.3324	3.0531	0.252305
15.921	2.51848	0.138815	15.7924	5.75003	0.166118	15.7744	5.37194	0.153718	15.8966	4.02072	0.165183	20.2219	3.79706	0.247746	20.6609	3.43038	0.274218	20.3855	3.07283	0.25275
15.9632	2.52212	0.139412	15.8331	5.75205	0.167391	15.816	5.37914	0.155076	15.9368	4.03739	0.16614	20.2742	3.81396	0.248742	20.7116	3.44275	0.275425	20.4384	3.08189	0.253179
16.0054	2.52042	0.139969	15.8733	5.77017	0.168645	15.8562	5.3814	0.156275	15.9801	4.03892	0.166835	20.3274	3.821	0.249745	20.7648	3.45343	0.276688	20.4917	3.08723	0.2536
16.0468	2.54097	0.140487	15.9134	5.77057	0.169856	15.8967	5.38626	0.157296	16.0204	4.04677	0.167291	20.3829	3.82925	0.250732	20.8189	3.4781	0.277998	20.5449	3.0937	0.254024
16.0877	2.54833	0.140965	15.9528	5.77931	0.171005	15.938	5.39176	0.158128	16.0614	4.06085	0.167541	20.4383	3.84883	0.251677	20.8736	3.49768	0.279338	20.597	3.11644	0.254458
16.1265	2.55836	0.141404	15.9942	5.79266	0.172068	15.9788	5.39629	0.158769	16.0997	4.07209	0.167627	20.4934	3.8752	0.252557	20.9274	3.51653	0.280695	20.6526	3.13488	0.25491
16.1666	2.55933	0.141805	16.0356	5.80285	0.173031	16.0212	5.40058	0.159222	16.14	4.07306	0.167594	20.548	3.88644	0.253346	20.9827	3.52906	0.282049	20.7075	3.1606	0.255387
16.2081	2.57098	0.142171	16.0753	5.81474	0.173879	16.0618	5.4136	0.1595	16.1797	4.06538	0.167487	20.6018	3.88669	0.254021	21.037	3.54047	0.283382	20.7646	3.1619	0.255891
16.2502	2.56767	0.142504	16.1153	5.81126	0.174604	16.1032	5.42258	0.159624	16.2205	4.07452	0.167352	20.6558	3.89429	0.254562	21.0922	3.5509	0.284676	20.8192	3.17193	0.256428
16.2929	2.56346	0.142807	16.1555	5.82194	0.175204	16.1436	5.4267	0.159622	16.2616	4.09005	0.167227	20.7099	3.90764	0.254953	21.1474	3.57307	0.285913	20.8729	3.18277	0.256997
16.3333	2.5671	0.143085	16.1963	5.83302	0.175684	16.1853	5.43609	0.159527	16.3034	4.09935	0.167147	20.7647	3.93797	0.255183	21.2029	3.58528	0.287075	20.9251	3.19967	0.257599
16.3735	2.57826	0.143341	16.2354	5.84427	0.176052	16.2283	5.44353	0.159378	16.3454	4.08989	0.167134	20.8198	3.94768	0.255246	21.2565	3.60413	0.288148	20.9784	3.21917	0.25823
16.4119	2.58975	0.143581	16.2756	5.86231	0.176325	16.2703	5.45874	0.159217	16.3855	4.09256	0.167205	20.8748	3.96531	0.255143	21.3087	3.61384	0.289119	21.0329	3.23251	0.258888
16.4499	2.60172	0.143809	16.315	5.85106	0.176523	16.3104	5.47055	0.159083	16.4261	4.09919	0.167366	20.9287	3.98036	0.254878	21.3613	3.6288	0.289977	21.0868	3.24983	0.259565
16.4891	2.60941	0.144032	16.3542	5.85624	0.17667	16.3492	5.47758	0.159017	16.4655	4.10817	0.167616	20.9812	4.00236	0.254464	21.4159	3.64676	0.290716	21.1395	3.25646	0.260257
16.5292	2.62097	0.144255	16.3918	5.85122	0.176793	16.387	5.47597	0.159053	16.507	4.11642	0.167946	21.0345	4.02356	0.253919	21.4699	3.66472	0.291333	21.1927	3.27417	0.260958
16.5717	2.62138	0.144484	16.4303	5.87112	0.17692	16.4267	5.47508	0.159219	16.5472	4.11521	0.168343	21.0895	4.0297	0.253262	21.5238	3.69198	0.291829	21.2469	3.28598	0.261661
16.6118	2.62607	0.144726	16.4684	5.87994	0.17708	16.4659	5.48317	0.159539	16.5874	4.12726	0.168794	21.147	4.04523	0.25252	21.5755	3.69481	0.292209	21.3003	3.29521	0.262361
16.6514	2.61474	0.144985	16.5081	5.8924	0.177299	16.5058	5.48996	0.160025	16.6258	4.133	0.16928	21.2026	4.04976	0.251719	21.6283	3.71172	0.292486	21.3542	3.2982	0.263055
16.6909	2.62947	0.145269	16.5479	5.90113	0.177599	16.544	5.49142	0.160681	16.6642	4.15258	0.16979	21.2569	4.06505	0.250887	21.6812	3.71827	0.292671	21.4065	3.30774	0.263742
16.7328	2.63416	0.145582	16.5884	5.90534	0.177999	16.5819	5.49028	0.161505	16.7035	4.15889	0.170311	21.3097	4.07209	0.250054	21.7357	3.74464	0.292786	21.4606	3.33363	0.264422
16.7746	2.65357	0.14593	16.6275	5.90866	0.178512	16.6218	5.48713	0.162486	16.7436	4.17304	0.170837	21.3638	4.0805	0.249247	21.7905	3.7609	0.292851	21.5141	3.35223	0.265101
16.8152	2.65559	0.146316	16.6672	5.91343	0.179146	16.6618	5.48964	0.163606	16.7834	4.17628	0.171366	21.4191	4.1042	0.248493	21.845	3.79536	0.292893	21.5689	3.38678	0.265785
16.8541	2.65802	0.146744	16.7081	5.9144	0.1799	16.7044	5.49951	0.164843	16.8226	4.18582	0.171901	21.4745	4.11593	0.247818	21.8998	3.80466	0.292938	21.6231	3.40449	0.266484
16.8947	2.66433	0.147218	16.7512	5.92872	0.18077	16.7438	5.51649	0.16617	16.8625	4.17725	0.172451	21.53	4.14101	0.247242	21.9538	3.8189	0.293013	21.678	3.41549	0.267208
16.9377	2.66482	0.147739	16.793	5.93365	0.181743	16.7842	5.53122	0.167562	16.9031	4.18922	0.173028	21.5832	4.14546	0.246786	22.0077	3.82553	0.293147	21.7335	3.41153	0.26797
16.9807	2.67444	0.148309	16.8341	5.94247	0.182803	16.8238	5.54262	0.16899	16.9455	4.19958	0.173644	21.6364	4.15322	0.246465	22.0608	3.84608	0.293365	21.7875	3.4159	0.268784
17.0217	2.6691	0.148928	16.8724	5.93616	0.183928	16.8651	5.55427	0.170428	16.9863	4.21317	0.174314	21.6888	4.1635	0.246294	22.1148	3.85789	0.293689	21.8414	3.43855	0.269661
17.0624	2.67776	0.149594	16.9124	5.95201	0.185095	16.905	5.56017	0.171854	17.0285	4.2054	0.175052	21.744	4.18137	0.246284	22.1694	3.86436	0.294136	21.8928	3.45893	0.270613
17.106	2.68043	0.150307	16.9534	5.96431	0.186278	16.943	5.56276	0.173245	17.0687	4.2088	0.175868	21.799	4.19893	0.246445	22.2238	3.8824	0.294721	21.9457	3.48611	0.271646
17.1503	2.69426	0.151063	16.9949	5.97062	0.187451	16.9829	5.56454	0.174585	17.1096	4.21729	0.17677	21.8552	4.20597	0.246783	22.278	3.9082	0.295449	21.9987	3.49452	0.272764
17.1915	2.69653	0.151859	17.0362	5.97224	0.188591	17.0248	5.57312	0.175857	17.1515	4.23582	0.177759	21.909	4.21341	0.247303	22.3317	3.93118	0.296321	22.0534	3.49574	0.273967
17.2314	2.70688	0.15269	17.0759	5.9779	0.189675	17.0686	5.58695	0.17705	17.1937	4.25005	0.178831	21.9619	4.23557	0.248009	22.3859	3.93554	0.297332	22.1062	3.50504	0.27525
17.2714	2.7161	0.153551	17.1149	6.00281	0.190686	17.1121	5.59277	0.178151	17.2344	4.25135	0.179979	22.0146	4.25385	0.248904	22.4396	3.93643	0.29847	22.1584	3.52017	0.276601
17.3141	2.72557	0.154437	17.1549	6.01107	0.191611	17.1542	5.59269	0.17915	17.2737	4.2511	0.181189	22.0668	4.26914	0.249986	22.4935	3.95342	0.299718	22.2104	3.54144	0.278006
17.3572	2.72241	0.15534	17.1954	6.0211	0.192443	17.1953	5.60232	0.180038	17.3143	4.24682	0.182441	22.1197	4.27828	0.251254	22.5467	3.97389	0.301055	22.2651	3.54767	0.279446
17.3993	2.73196	0.156253	17.2363	6.01713	0.193179	17.2362	5.6168	0.180805	17.3573	4.25919	0.183716	22.1749	4.29114	0.252706	22.6001	3.99476	0.302457	22.32	3.5649	0.280899
17.4403	2.73519	0.157171	17.2748	6.01924	0.193825	17.2783	5.62578	0.181442	17.3996	4.27416	0.184991	22.2316	4.29454	0.254336	22.6538	4.00932	0.303896	22.3744	3.57711	0.282341
17.481	2.74183	0.158084	17.3145	6.02935	0.194387	17.3203	5.61955	0.181938	17.4411	4.2782	0.186242	22.2883	4.30595	0.256135	22.7078	4.03261	0.305347	22.428	3.59701	0.283747
17.5213	2.73438	0.158987	17.3553	6.04164	0.194879	17.3611	5.62222	0.182287	17.4816	4.28872	0.187449	22.3409	4.31428	0.258093	22.7613	4.04742	0.306783	22.4821	3.61182	0.285094
17.5616	2.74053	0.159871	17.3961	6.06114	0.195319	17.4007	5.62489	0.182481	17.5236	4.29252	0.188593	22.3939	4.33127	0.260197	22.8144	4.06319	0.308179	22.536	3.63859	0.286361
17.6001	2.74983	0.160731	17.4347	6.06324	0.195723	17.4398	5.64034	0.182517	17.5643	4.31363	0.189659	22.4479	4.34647	0.262432	22.8683	4.06894	0.309515	22.5901	3.6538	0.28753
17.6405	2.77087	0.161561	17.472	6.07214	0.196113	17.4798	5.6498	0.182396	17.6053	4.31679	0.190637	22.5021	4.37624	0.264781	22.9219	4.09425	0.310771	22.6442	3.66876	0.288588
17.6806	2.77321	0.162353	17.5115	6.0723	0.196507	17.5215	5.66849	0.182121	17.6442	4.33086	0.191524	22.5566	4.3959	0.267222	22.9761	4.11626	0.311934	22.6974	3.67823	0.289526
17.7224	2.78583	0.163105	17.5507	6.08929	0.196923	17.5626	5.67666	0.181705	17.6844	4.33458	0.19232	22.6084	4.40561	0.269735	23.0304	4.13608	0.312994	22.7497	3.68834	0.290342
17.7628	2.78704	0.163812	17.5909	6.0888	0.197378	17.6032	5.67917	0.181163	17.7258	4.34777	0.193031	22.6616	4.40318	0.272298	23.0849	4.15144	0.313943	22.8032	3.70727	0.291037
17.8033	2.80007	0.164471	17.6294	6.09163	0.197881	17.6443	5.69211	0.180519	17.7676	4.34882	0.193667	22.7145	4.41499	0.274885	23.1395	4.17005	0.31478	22.8589	3.73194	0.29162
17.8428	2.80937	0.16508	17.6704	6.09503	0.198442	17.6859	5.70198	0.1798	17.8097	4.35651	0.194242	22.7689	4.43271	0.277475	23.1931	4.19205	0.315505	22.9147	3.75831	0.292102
17.8822	2.81843	0.165639	17.7112	6.10911	0.199063	17.7267	5.72083	0.17904	17.8505	4.35942	0.194771	22.823	4.44613	0.280045	23.2473	4.21244	0.316121	22.9693	3.78096	0.292497
17.922	2.82717	0.166147	17.7514	6.12553	0.199743	17.7663	5.71977	0.178275	17.8911	4.37196	0.195274	22.877	4.46668	0.282572	23.3006	4.21139	0.316632	23.0227	3.7914	0.292822
17.9634	2.8232	0.166605	17.7895	6.13103	0.200476	17.8081	5.73061	0.177545	17.9308	4.38797	0.195765	22.9315	4.48399	0.285038	23.3552	4.23379	0.317046	23.077	3.80644	0.293098
18.0064	2.82514	0.167017	17.8268	6.13451	0.201252	17.8498	5.72592	0.176888	17.9701	4.40205	0.196263	22.9858	4.49896	0.287426	23.4098	4.24714	0.31737	23.1313	3.80507	0.29334
18.0505	2.83663	0.167384	17.8639	6.13766	0.202057	17.8923	5.72997	0.176341	18.0098	4.40957	0.196782	23.0407	4.52023	0.28972	23.4641	4.27262	0.317612	23.1861	3.81356	0.293569
18.0927	2.8524	0.167712	17.9016	6.14785	0.202876	17.9319	5.72956	0.175939	18.0496	4.39129	0.197333	23.096	4.52986	0.291909	23.5179	4.2909	0.317783	23.2402	3.82788	0.293799
18.133	2.86138	0.168004	17.9416	6.15619	0.203692	17.9723	5.7404	0.17571	18.0908	4.39145	0.197926	23.1513	4.55429	0.293983	23.5719	4.30045	0.317892	23.2951	3.85247	0.294046
18.1712	2.8685	0.168268	17.9816	6.17002	0.204486	18.0131	5.7531	0.175678	18.1316	4.39849	0.198567	23.2067	4.57006	0.295937	23.6262	4.31711	0.317952	23.3495	3.87504	0.294321
18.2108	2.88322	0.168508	18.0219	6.17932	0.205242	18.0535	5.75868	0.175858	18.1742	4.42454	0.199258	23.2616	4.59861	0.297766	23.6803	4.32957	0.317974	23.405	3.88669	0.294632
18.2507	2.89366	0.168731	18.0607	6.1866	0.205945	18.0955	5.76629	0.176259	18.2158	4.44177	0.2	23.3154	4.61245	0.29947	23.7358	4.35804	0.317973	23.4583	3.90286	0.294987
18.2904	2.90304	0.168945	18.1003	6.19259	0.206583	18.1356	5.77308	0.176883	18.2575	4.45277	0.200791	23.3685	4.61843	0.301049	23.7906	4.37293	0.317964	23.511	3.91791	0.29539
18.3279	2.89965	0.169156	18.14	6.19517	0.207148	18.1765	5.77785	0.177722	18.2978	4.45851	0.201628	23.4218	4.62814	0.302507	23.8461	4.39218	0.317963	23.5624	3.94549	0.295844
18.3678	2.89989	0.169372	18.1799	6.20334	0.207634	18.2146	5.7751	0.178765	18.3371	4.45819	0.202505	23.4742	4.64068	0.303848	23.9002	4.40884	0.31799	23.6153	3.96183	0.296349
18.4089	2.90142	0.169599	18.2186	6.20399	0.208044	18.2526	5.77591	0.179994	18.3755	4.46733	0.203416	23.5269	4.6605	0.30508	23.9541	4.43659	0.318062	23.6697	3.97381	0.296905
18.4515	2.90927	0.169844	18.2566	6.2209	0.208381	18.2918	5.78845	0.181384	18.4127	4.47825	0.204356	23.58	4.6774	0.306209	24.007	4.45536	0.318199	23.7248	3.97494	0.297512
18.494	2.91518	0.170113	18.2945	6.23772	0.208656	18.3319	5.80665	0.182911	18.4491	4.4865	0.20532	23.6338	4.69536	0.307246	24.0601	4.46474	0.318418	23.78	3.98659	0.298169
18.5358	2.91226	0.170414	18.3341	6.25835	0.20888	18.3739	5.82267	0.184544	18.4872	4.49863	0.206301	23.688	4.7172	0.308201	24.1127	4.47477	0.318736	23.8346	4.00746	0.298874
18.5762	2.91057	0.17075	18.3737	6.25932	0.209072	18.4157	5.83108	0.186252	18.5275	4.49823	0.207296	23.7411	4.73233	0.309085	24.1652	4.49523	0.319167	23.8888	4.04054	0.299627
18.6141	2.91501	0.171126	18.4153	6.25916	0.209248	18.4596	5.82882	0.188003	18.5685	4.50405	0.2083	23.7952	4.75627	0.309911	24.2181	4.51732	0.31972	23.9426	4.06028	0.300427
18.6526	2.932	0.171548	18.4549	6.26134	0.209429	18.5031	5.83537	0.189764	18.608	4.50389	0.20931	23.8481	4.76841	0.310692	24.272	4.53503	0.320401	23.997	4.07379	0.301273
18.6929	2.94195	0.172017	18.4972	6.26806	0.209634	18.5478	5.84742	0.191503	18.6455	4.51635	0.210323	23.9006	4.78183	0.311443	24.3249	4.54377	0.321209	24.0519	4.07613	0.302166
18.7329	2.96387	0.172537	18.5367	6.292	0.209881	18.5918	5.86627	0.193189	18.683	4.53382	0.211336	23.9545	4.80287	0.312177	24.3773	4.55574	0.322139	24.1053	4.08997	0.303103
18.7722	2.97568	0.17311	18.579	6.30397	0.210187	18.6347	5.86506	0.194793	18.7203	4.53875	0.212346	24.008	4.81694	0.312909	24.4297	4.56836	0.323179	24.1582	4.10712	0.304083
18.8101	2.98329	0.173735	18.6192	6.30939	0.210563	18.6767	5.86408	0.196288	18.7587	4.55121	0.213351	24.0626	4.83619	0.313653	24.4837	4.58341	0.324312	24.2113	4.12661	0.305104
18.848	2.97698	0.174415	18.6601	6.29993	0.211019	18.7155	5.86975	0.197648	18.7983	4.56132	0.214346	24.117	4.85261	0.314423	24.5365	4.60258	0.325515	24.2656	4.14457	0.306162
18.8857	2.98127	0.175147	18.7007	6.30494	0.211558	18.7555	5.88633	0.198854	18.8385	4.56723	0.215327	24.1722	4.86661	0.315229	24.5896	4.62037	0.326763	24.3181	4.16382	0.307252
18.9249	2.98976	0.175931	18.7415	6.31651	0.212181	18.7954	5.89879	0.19989	18.8787	4.57475	0.21629	24.2277	4.8836	0.316083	24.6427	4.6448	0.328028	24.3702	4.17749	0.308367
18.9649	3.00165	0.176766	18.7814	6.33059	0.212882	18.8352	5.89434	0.200746	18.9174	4.57313	0.217229	24.2826	4.90123	0.316991	24.6976	4.65734	0.329279	24.4229	4.18801	0.309498
19.0073	3.00092	0.177647	18.8209	6.33609	0.213653	18.8752	5.90502	0.201417	18.9578	4.58802	0.218138	24.34	4.92461	0.317959	24.7519	4.68015	0.330488	24.478	4.20677	0.310636
19.0474	3.01605	0.178573	18.861	6.35008	0.21448	18.9142	5.91149	0.201907	18.9998	4.59886	0.219012	24.3965	4.942	0.318989	24.8048	4.69407	0.331631	24.5317	4.22942	0.311769
19.0876	3.01314	0.179541	18.9008	6.36772	0.215349	18.9547	5.92637	0.202223	19.0426	4.60978	0.219845	24.453	4.95074	0.320082	24.8561	4.72626	0.332685	24.585	4.25321	0.312883
19.1271	3.01047	0.180545	18.9399	6.37791	0.216242	18.9933	5.9343	0.202384	19.0832	4.62248	0.22063	24.5076	4.96813	0.321234	24.908	4.73807	0.333634	24.6375	4.26542	0.313965
19.1703	3.01006	0.181583	18.979	6.37694	0.217143	19.0321	5.94845	0.202412	19.1225	4.62029	0.221364	24.5627	4.98835	0.32244	24.9608	4.74616	0.334471	24.6918	4.27691	0.315001
19.213	3.03037	0.18265	19.0214	6.37386	0.218035	19.0705	5.96253	0.202337	19.1626	4.63	0.222042	24.6177	5.01189	0.323691	25.0151	4.75611	0.335193	24.7472	4.29131	0.315976
19.2534	3.04323	0.183741	19.0638	6.3881	0.218902	19.1092	5.97135	0.202192	19.2028	4.64343	0.222663	24.6728	5.02904	0.324978	25.0698	4.77747	0.335807	24.8013	4.30959	0.316877
19.293	3.04695	0.184852	19.1054	6.39684	0.219731	19.1476	5.9796	0.202017	19.2439	4.66187	0.223228	24.728	5.03786	0.32629	25.1255	4.81516	0.336326	24.8549	4.32205	0.317692
19.3346	3.05666	0.185979	19.1439	6.41035	0.220511	19.1857	5.99497	0.201849	19.2844	4.67085	0.223739	24.785	5.04498	0.327616	25.1796	4.8366	0.33677	24.907	4.33434	0.318412
19.3782	3.0734	0.187117	19.1824	6.41253	0.221235	19.223	5.99173	0.201729	19.3267	4.66794	0.224202	24.8416	5.06665	0.328942	25.2334	4.8603	0.337166	24.9628	4.35958	0.31903
19.4203	3.08982	0.188262	19.2203	6.43041	0.221899	19.2634	5.99553	0.201692	19.3687	4.6791	0.224623	24.8982	5.09893	0.330258	25.2851	4.87154	0.337541	25.0182	4.38231	0.319545
19.4608	3.0895	0.18941	19.2604	6.44731	0.222503	19.3045	5.99286	0.201772	19.4121	4.68832	0.225013	24.9529	5.13112	0.331553	25.3384	4.89169	0.337928	25.074	4.41426	0.319958
19.4995	3.09047	0.190557	19.3004	6.45969	0.22305	19.3478	6.0105	0.201996	19.4552	4.69997	0.225385	25.008	5.14536	0.332816	25.3933	4.90754	0.338358	25.1279	4.42154	0.320274
19.5403	3.09888	0.191699	19.34	6.46123	0.223543	19.3889	6.0126	0.202384	19.4976	4.71235	0.225751	25.0626	5.15863	0.33404	25.449	4.92081	0.338861	25.1826	4.43643	0.320504
19.5819	3.10543	0.192834	19.3799	6.45799	0.223989	19.4294	6.01608	0.202948	19.5394	4.72796	0.226127	25.1161	5.17246	0.335216	25.503	4.93286	0.339462	25.2373	4.4467	0.320661
19.6264	3.11644	0.193958	19.421	6.46721	0.224398	19.4686	6.01689	0.203691	19.5811	4.73718	0.226525	25.1686	5.19616	0.336342	25.5562	4.95057	0.340181	25.2911	4.4725	0.320764
19.668	3.12064	0.19507	19.4637	6.48485	0.224777	19.5075	6.02635	0.20461	19.6224	4.74398	0.226961	25.2228	5.21865	0.337414	25.6098	4.96958	0.341034	25.3451	4.49556	0.320832
19.7102	3.13544	0.196165	19.5034	6.50167	0.225135	19.5478	6.04747	0.205692	19.6633	4.74398	0.227444	25.2793	5.2235	0.33843	25.6634	4.99005	0.342029	25.3993	4.51416	0.320887
19.7506	3.14548	0.197244	19.5417	6.5147	0.22548	19.5908	6.06292	0.206918	19.7032	4.75732	0.227985	25.337	5.2396	0.339393	25.7161	5.00251	0.343164	25.452	4.52516	0.320952
19.7929	3.14887	0.198304	19.5809	6.51203	0.22582	19.6342	6.0774	0.208264	19.7436	4.76889	0.228589	25.3935	5.25295	0.340305	25.7702	5.02095	0.344433	25.5039	4.54304	0.321049
19.8328	3.15106	0.199344	19.6206	6.51114	0.226158	19.6768	6.07287	0.209702	19.7846	4.78208	0.229258	25.4486	5.28183	0.341172	25.8256	5.03567	0.345823	25.5566	4.56246	0.321199
19.8751	3.16432	0.200364	19.6611	6.51251	0.226501	19.7168	6.07465	0.211202	19.8253	4.78984	0.229989	25.5026	5.30108	0.342001	25.8808	5.05606	0.347315	25.6092	4.5792	0.321419
19.9171	3.17727	0.201361	19.7003	6.53063	0.226851	19.7572	6.0778	0.212735	19.8669	4.79081	0.230777	25.5558	5.32939	0.3428	25.9349	5.07774	0.348884	25.6619	4.59611	0.321723
19.9599	3.19555	0.202337	19.7406	6.54382	0.227208	19.7976	6.09438	0.21427	19.9098	4.81047	0.23161	25.6092	5.34605	0.343578	25.9885	5.09416	0.350506	25.7131	4.61196	0.322122
19.9999	3.19619	0.203291	19.7803	6.55684	0.227575	19.8388	6.10441	0.215781	19.9541	4.81322	0.232476	25.6628	5.35884	0.344347	26.0428	5.11414	0.352152	25.765	4.62118	0.322618
20.0399	3.19822	0.204223	19.821	6.56817	0.22795	19.8811	6.11606	0.217245	19.9985	4.82058	0.233358	25.717	5.36612	0.345118	26.0988	5.13331	0.353794	25.8161	4.63356	0.323214
20.0804	3.20008	0.205132	19.861	6.5765	0.228333	19.9244	6.12925	0.218641	20.0401	4.81565	0.234238	25.7716	5.39904	0.345902	26.1534	5.15725	0.355407	25.8683	4.64294	0.323903
20.1228	3.21245	0.206019	19.9007	6.58742	0.228722	19.9653	6.14349	0.219954	20.0795	4.82632	0.235099	25.8279	5.42638	0.34671	26.2089	5.18015	0.356965	25.9217	4.66122	0.324677
20.163	3.23567	0.206884	19.9392	6.59777	0.229118	20.0053	6.15651	0.221174	20.1173	4.84339	0.235924	25.8845	5.44571	0.347552	26.2624	5.19503	0.358448	25.9779	4.68493	0.325522
20.2038	3.24449	0.207727	19.9768	6.60352	0.229519	20.0464	6.15748	0.222292	20.1545	4.86718	0.236699	25.9395	5.45493	0.348434	26.3182	5.22051	0.359838	26.0339	4.70442	0.326424
20.2444	3.24966	0.208549	20.0162	6.61007	0.229925	20.0881	6.15651	0.223305	20.194	4.88263	0.237411	25.9926	5.47055	0.349363	26.3733	5.243	0.361121	26.0893	4.72408	0.327365
20.2874	3.26285	0.209349	20.0567	6.61735	0.230337	20.1291	6.16411	0.22421	20.2341	4.88764	0.238054	26.0452	5.49433	0.35034	26.4293	5.26953	0.362285	26.1433	4.74511	0.328327
20.3281	3.26487	0.210127	20.0983	6.62398	0.230755	20.1682	6.1815	0.22501	20.2749	4.88691	0.238624	26.1003	5.51204	0.351366	26.4832	5.27956	0.363324	26.1975	4.76663	0.329293
20.3678	3.27547	0.210884	20.1387	6.63531	0.231181	20.2075	6.20407	0.225705	20.3133	4.89306	0.239122	26.1547	5.53388	0.352436	26.5363	5.30019	0.364234	26.2532	4.7917	0.330246
20.405	3.26164	0.211619	20.1777	6.63984	0.231615	20.2481	6.20998	0.226298	20.352	4.89986	0.239556	26.2098	5.54861	0.353543	26.5882	5.32308	0.365011	26.3091	4.80489	0.331172
20.4428	3.27773	0.212333	20.2166	6.66362	0.232059	20.2886	6.21516	0.226792	20.3894	4.92137	0.239936	26.265	5.56333	0.354677	26.6409	5.34363	0.365657	26.3646	4.82034	0.332058
20.4815	3.29011	0.213025	20.2571	6.66734	0.232514	20.3295	6.21758	0.22719	20.4306	4.93682	0.240277	26.3213	5.57821	0.355825	26.6947	5.35342	0.366173	26.4189	4.83401	0.332895
20.5227	3.31009	0.213695	20.2984	6.68012	0.232981	20.3675	6.21871	0.227497	20.4727	4.95276	0.240594	26.3767	5.59981	0.356973	26.75	5.3645	0.366562	26.4724	4.85876	0.333677
20.5665	3.3198	0.214344	20.3408	6.67308	0.233461	20.4053	6.21621	0.227716	20.5164	4.94265	0.240906	26.431	5.62473	0.358105	26.8052	5.3899	0.366829	26.5265	4.88004	0.334402
20.6097	3.32247	0.21497	20.3812	6.68918	0.233954	20.4442	6.23505	0.227852	20.5591	4.9513	0.241232	26.4856	5.64357	0.359205	26.8604	5.41967	0.36698	26.5804	4.88651	0.335068
20.6508	3.33136	0.215576	20.421	6.69242	0.234458	20.4865	6.26013	0.227912	20.601	4.9606	0.241589	26.5411	5.65927	0.360258	26.9167	5.439	0.367023	26.6335	4.89395	0.335677
20.6892	3.3363	0.21616	20.4608	6.71992	0.234974	20.5284	6.27696	0.227902	20.6439	4.97347	0.241991	26.5958	5.68693	0.36125	26.9743	5.45874	0.366966	26.685	4.91846	0.336236
20.7282	3.34237	0.216723	20.5021	6.73084	0.235499	20.5713	6.27971	0.227832	20.6847	4.98819	0.242451	26.6513	5.70804	0.362171	27.0307	5.47823	0.366822	26.7371	4.9564	0.336749
20.7701	3.35256	0.217266	20.5434	6.74297	0.236031	20.6114	6.28173	0.227714	20.7247	4.99992	0.242977	26.707	5.73086	0.363011	27.0854	5.508	0.366604	26.7912	4.97848	0.337225
20.8122	3.36178	0.21779	20.583	6.74095	0.236569	20.6529	6.29669	0.22756	20.7634	5.01238	0.243573	26.7624	5.74428	0.363765	27.1391	5.52466	0.366328	26.8468	4.98819	0.337674
20.8535	3.38176	0.218296	20.6208	6.74184	0.237109	20.6918	6.30705	0.227386	20.8016	5.01092	0.244237	26.816	5.76297	0.364431	27.1927	5.54464	0.366012	26.9017	4.99304	0.338105
20.8928	3.38338	0.218785	20.659	6.75859	0.237649	20.7324	6.32112	0.227208	20.8399	5.01909	0.244966	26.869	5.79161	0.365011	27.2444	5.56187	0.365675	26.9551	5.00744	0.338531
20.9344	3.39292	0.21926	20.6969	6.76231	0.238189	20.7723	6.32784	0.227045	20.8796	5.02249	0.245749	26.9208	5.81531	0.365509	27.2977	5.57886	0.365338	27.0078	5.0271	0.338961
20.9773	3.39381	0.219722	20.7364	6.77751	0.238725	20.8135	6.33407	0.226914	20.9191	5.04117	0.246574	26.9746	5.84192	0.36593	27.3498	5.59771	0.365023	27.0601	5.05242	0.339407
21.0201	3.41484	0.220173	20.7758	6.78479	0.23926	20.8519	6.33487	0.226833	20.9585	5.05501	0.247426	27.0277	5.85365	0.366285	27.4029	5.62222	0.364749	27.1131	5.0711	0.339882
21.0621	3.42827	0.220616	20.816	6.80122	0.239792	20.89	6.3445	0.226817	20.9983	5.07596	0.248289	27.0835	5.86837	0.366584	27.4558	5.64924	0.364536	27.1682	5.08591	0.340395
21.1041	3.44267	0.221054	20.8553	6.80057	0.240325	20.927	6.35372	0.226883	21.0403	5.07159	0.249146	27.1378	5.88884	0.366837	27.5093	5.67197	0.364402	27.2265	5.1194	0.340957
21.1456	3.44639	0.22149	20.8958	6.80866	0.240861	20.9673	6.36836	0.227041	21.083	5.07038	0.249978	27.1932	5.90647	0.367057	27.5637	5.67722	0.364359	27.285	5.13889	0.341578
21.1865	3.45561	0.221927	20.9353	6.82484	0.241404	21.0089	6.38066	0.2273	21.1243	5.08186	0.250772	27.2486	5.91885	0.367254	27.6176	5.69947	0.364417	27.3429	5.16219	0.342265
21.2256	3.45456	0.222368	20.9746	6.84069	0.241958	21.0503	6.38907	0.227667	21.1663	5.10281	0.251514	27.3056	5.9275	0.36744	27.6713	5.71185	0.364582	27.399	5.16308	0.343025
21.266	3.46176	0.222817	21.0123	6.84732	0.242529	21.0899	6.39263	0.228144	21.2075	5.12012	0.252192	27.3641	5.95112	0.367625	27.7237	5.7404	0.364856	27.4545	5.17877	0.343861
21.3062	3.47762	0.223276	21.0507	6.86067	0.24312	21.1277	6.39433	0.228729	21.2496	5.12659	0.2528	27.4219	5.98664	0.367818	27.7752	5.74364	0.365235	27.5078	5.1994	0.344774
21.3467	3.49719	0.22375	21.0891	6.86585	0.243736	21.1654	6.39918	0.229418	21.2906	5.13638	0.253334	27.4778	6.02004	0.368025	27.8273	5.76483	0.365713	27.5606	5.2214	0.345764
21.3848	3.52049	0.22424	21.1265	6.87248	0.244379	21.2033	6.41811	0.230206	21.331	5.14722	0.253793	27.5323	6.0414	0.368255	27.8819	5.77794	0.36628	27.6111	5.23645	0.346825
21.4228	3.51847	0.224751	21.1665	6.87475	0.245051	21.2417	6.42847	0.231082	21.3699	5.16275	0.254182	27.5884	6.06178	0.368512	27.9354	5.79614	0.366924	27.6629	5.25554	0.347948
21.461	3.51863	0.225283	21.2071	6.88963	0.24575	21.2804	6.43494	0.232037	21.41	5.17157	0.254506	27.645	6.07554	0.368799	27.99	5.81814	0.367631	27.7139	5.27212	0.349124
21.4994	3.51159	0.22584	21.2485	6.9084	0.246473	21.3189	6.43882	0.233058	21.4516	5.17909	0.254777	27.7012	6.09333	0.369119	28.0403	5.83691	0.368389	27.7691	5.29954	0.350338
21.5384	3.52	0.226423	21.2894	6.91374	0.247213	21.3591	6.4516	0.234133	21.4929	5.18953	0.255006	27.7558	6.10927	0.369473	28.0913	5.87387	0.369186	27.8238	5.31887	0.351574
21.5779	3.53092	0.227034	21.3289	6.91875	0.247962	21.3993	6.46204	0.235249	21.5321	5.20385	0.255209	27.8114	6.13766	0.369861	28.1409	5.89474	0.37001	27.8809	5.34007	0.352813
21.6194	3.54476	0.227673	21.3702	6.92619	0.24871	21.4397	6.47069	0.236394	21.5723	5.21323	0.255401	27.8662	6.16128	0.37028	28.1937	5.91764	0.370853	27.9357	5.35778	0.354038
21.6597	3.56231	0.22834	21.4097	6.93566	0.249445	21.4785	6.48663	0.237555	21.6127	5.20838	0.255601	27.9193	6.17414	0.370728	28.2478	5.93398	0.371709	27.9915	5.36361	0.35523
21.7004	3.56466	0.229037	21.4501	6.95119	0.250153	21.5182	6.50386	0.23872	21.6537	5.21727	0.255826	27.9722	6.18725	0.371201	28.3017	5.94449	0.372574	28.045	5.38237	0.356371
21.742	3.57121	0.229762	21.4894	6.95701	0.250821	21.5586	6.50976	0.239876	21.6931	5.23701	0.256093	28.0263	6.21305	0.371697	28.356	5.96204	0.373447	28.0993	5.40284	0.357446
21.7852	3.57469	0.230514	21.5292	6.97133	0.251437	21.5996	6.51316	0.241013	21.7312	5.25392	0.25642	28.0816	6.23756	0.372209	28.4106	5.98219	0.374328	28.1529	5.42646	0.358445
21.8276	3.59054	0.231292	21.5687	6.98468	0.25199	21.6403	6.51656	0.242119	21.7714	5.26193	0.25682	28.1358	6.25139	0.372735	28.4666	6.00621	0.375219	28.2075	5.43851	0.35936
21.8691	3.59604	0.232094	21.6078	6.9935	0.252474	21.682	6.52958	0.243185	21.8128	5.26176	0.257306	28.19	6.25843	0.373272	28.5241	6.03582	0.376122	28.2624	5.46513	0.360187
21.9094	3.60009	0.232918	21.6466	7.00215	0.252882	21.7224	6.53427	0.244199	21.8549	5.27883	0.257889	28.2476	6.28375	0.373817	28.5806	6.05855	0.37704	28.317	5.48818	0.360928
21.95	3.61707	0.233762	21.6847	7.00304	0.253217	21.7625	6.54107	0.245152	21.8945	5.29178	0.258573	28.3075	6.31134	0.37437	28.6369	6.074	0.377974	28.3715	5.52102	0.361589
21.9899	3.63479	0.234622	21.7237	7.01655	0.253481	21.8008	6.54819	0.246035	21.9326	5.30439	0.259361	28.3682	6.34952	0.374933	28.6906	6.07958	0.378923	28.4245	5.53866	0.362179
22.0317	3.64951	0.235496	21.7635	7.02707	0.253684	21.8392	6.5642	0.24684	21.9713	5.3192	0.26025	28.4239	6.36877	0.37551	28.7441	6.09544	0.379887	28.4769	5.55937	0.362713
22.0734	3.66019	0.236381	21.8045	7.04591	0.253838	21.8784	6.57957	0.24756	22.0116	5.32769	0.261235	28.4784	6.39255	0.376105	28.7979	6.12852	0.380863	28.5293	5.57935	0.363206
22.118	3.67313	0.237274	21.8446	7.05829	0.253959	21.9189	6.6006	0.248189	22.0524	5.33473	0.262305	28.5314	6.39975	0.376727	28.8518	6.15691	0.381846	28.582	5.58946	0.363673
22.1635	3.68066	0.238172	21.8839	7.07592	0.254067	21.9594	6.60319	0.248723	22.0941	5.33748	0.263446	28.5867	6.42458	0.377384	28.9067	6.17164	0.38283	28.6355	5.61397	0.364132
22.2069	3.68146	0.239072	21.9239	7.08676	0.254183	21.9987	6.61516	0.249159	22.1334	5.34112	0.26464	28.6404	6.45217	0.378085	28.9613	6.18523	0.383808	28.6889	5.6299	0.364597
22.2469	3.69028	0.239972	21.9638	7.09501	0.254327	22.0371	6.61759	0.249498	22.1728	5.35107	0.265869	28.6931	6.48072	0.378839	29.0162	6.2171	0.384774	28.744	5.65797	0.36508
22.2838	3.70468	0.240868	22.004	7.08854	0.254519	22.0752	6.63231	0.249743	22.2107	5.35859	0.267111	28.7461	6.49739	0.379654	29.0715	6.2357	0.38572	28.7986	5.6625	0.365589
22.3222	3.71414	0.241759	22.0426	7.10035	0.254778	22.1139	6.64089	0.249897	22.249	5.37348	0.268346	28.8003	6.5024	0.380535	29.1265	6.25301	0.386639	28.8519	5.68483	0.366127
22.3605	3.70889	0.242643	22.0833	7.1044	0.255118	22.1519	6.64793	0.249969	22.2887	5.38593	0.269555	28.8552	6.51389	0.381488	29.1807	6.26337	0.387525	28.9053	5.69599	0.366696
22.398	3.71253	0.243517	22.1237	7.12122	0.255549	22.1926	6.66378	0.249968	22.3301	5.40203	0.27072	28.9085	6.53476	0.382511	29.2337	6.29483	0.388373	28.9598	5.72366	0.367291
22.4378	3.72369	0.24438	22.1657	7.12058	0.256076	22.2346	6.67268	0.249908	22.3739	5.41886	0.271828	28.9598	6.55975	0.383601	29.2871	6.3301	0.389179	29.0158	5.729	0.367903
22.4783	3.74739	0.245231	22.2062	7.14436	0.256699	22.2787	6.68109	0.249803	22.417	5.43034	0.272869	29.0114	6.59243	0.384752	29.3421	6.35963	0.389941	29.0709	5.75731	0.368522
22.5199	3.76664	0.246069	22.2476	7.15568	0.257411	22.3228	6.68271	0.24967	22.4594	5.4411	0.27384	29.0635	6.60643	0.385952	29.3979	6.37734	0.390657	29.1254	5.7802	0.369136
22.5598	3.77659	0.246893	22.2886	7.17324	0.258202	22.3659	6.69322	0.249529	22.502	5.44992	0.27474	29.1174	6.62293	0.387189	29.4536	6.39142	0.391326	29.1792	5.80285	0.369732
22.6002	3.77983	0.247702	22.3283	7.17526	0.259055	22.4059	6.69913	0.2494	22.5435	5.46408	0.275574	29.1706	6.64024	0.388445	29.5083	6.4021	0.391948	29.2318	5.82404	0.370298
22.6414	3.78767	0.248497	22.3666	7.18642	0.259949	22.4435	6.71668	0.249303	22.5839	5.47338	0.276354	29.225	6.6616	0.389704	29.5622	6.42766	0.392523	29.2839	5.84038	0.370824
22.6825	3.80393	0.249276	22.4043	7.1937	0.260861	22.4804	6.74087	0.24926	22.6226	5.48737	0.277091	29.2807	6.69128	0.390948	29.6159	6.44238	0.393053	29.3364	5.87177	0.371303
22.7247	3.81777	0.25004	22.4418	7.20616	0.261768	22.5185	6.76126	0.249292	22.6604	5.5046	0.277803	29.3386	6.70326	0.392159	29.6702	6.46697	0.393537	29.3886	5.8784	0.371731
22.7668	3.82448	0.250789	22.4798	7.20826	0.262644	22.5591	6.75373	0.249417	22.699	5.52377	0.278508	29.395	6.72995	0.393324	29.7242	6.47797	0.393976	29.4417	5.9055	0.372108
22.8096	3.83904	0.251523	22.5174	7.22218	0.263466	22.6005	6.75389	0.249652	22.7377	5.52588	0.279222	29.4525	6.74694	0.394429	29.779	6.49989	0.394372	29.4945	5.92556	0.372439
22.8501	3.85498	0.252243	22.558	7.22234	0.264214	22.6414	6.75705	0.25001	22.7771	5.52992	0.279965	29.509	6.76684	0.395464	29.8317	6.51955	0.394724	29.5495	5.96277	0.37273
22.8891	3.86598	0.252947	22.598	7.24499	0.264871	22.6794	6.78245	0.250503	22.8172	5.53033	0.280749	29.566	6.79927	0.396425	29.8856	6.5553	0.395033	29.6044	5.98267	0.372992
22.927	3.87221	0.253636	22.6397	7.25672	0.265427	22.7173	6.78399	0.251136	22.8578	5.54036	0.281588	29.621	6.8216	0.39731	29.9373	6.582	0.3953	29.6609	5.99197	0.373236
22.9671	3.87172	0.254311	22.6798	7.27443	0.265874	22.7561	6.79952	0.25191	22.8991	5.55095	0.282489	29.6765	6.86358	0.39812	29.9899	6.61144	0.395526	29.7154	6.00346	0.373476
23.0088	3.87633	0.254971	22.7208	7.28082	0.266212	22.7968	6.80073	0.252821	22.9411	5.55775	0.283457	29.7316	6.87645	0.39886	30.0424	6.63191	0.395712	29.7707	6.02142	0.373724
23.052	3.8913	0.255616	22.7601	7.28681	0.266448	22.838	6.80947	0.253861	22.9821	5.57255	0.284489	29.7859	6.90451	0.399537	30.0952	6.65043	0.395862	29.8252	6.04674	0.373992
23.0945	3.89979	0.256246	22.8008	7.30428	0.266591	22.878	6.81561	0.255017	23.0232	5.59148	0.285581	29.8398	6.92085	0.40016	30.147	6.6565	0.395977	29.8792	6.06154	0.374288
23.1364	3.91581	0.256862	22.8412	7.32103	0.266658	22.9162	6.83818	0.256271	23.0631	5.6189	0.286723	29.8944	6.94949	0.400737	30.1986	6.67252	0.396061	29.9315	6.07562	0.374619
23.1763	3.9167	0.257463	22.8813	7.33397	0.266667	22.9538	6.84724	0.257604	23.1038	5.63184	0.287902	29.9496	6.96138	0.401278	30.2533	6.69565	0.39612	29.9809	6.09705	0.374988
23.2163	3.9391	0.258049	22.9209	7.34513	0.26664	22.9918	6.85849	0.258992	23.1438	5.64584	0.289102	30.0042	6.97756	0.40179	30.3078	6.72696	0.396158	30.0319	6.12318	0.375394
23.2571	3.94703	0.258621	22.9627	7.35217	0.266601	23.0301	6.85242	0.260411	23.1834	5.64357	0.290305	30.057	6.98533	0.40228	30.3628	6.74427	0.396183	30.0839	6.14567	0.375834
23.2975	3.95933	0.259179	23.0049	7.35476	0.266572	23.0697	6.86916	0.261837	23.2241	5.65765	0.291491	30.1118	7.00935	0.402753	30.4161	6.76514	0.396202	30.1383	6.16169	0.376301
23.3383	3.95917	0.259722	23.0457	7.36058	0.266575	23.1107	6.86933	0.263246	23.2646	5.65514	0.29264	30.1669	7.02343	0.403211	30.471	6.77994	0.396224	30.1909	6.17989	0.376787
23.379	3.96766	0.260252	23.085	7.3677	0.266629	23.1535	6.89052	0.264616	23.3062	5.67011	0.293734	30.2239	7.05538	0.403654	30.5246	6.80486	0.396259	30.2437	6.20407	0.37728
23.4205	3.98343	0.26077	23.1258	7.38995	0.266751	23.1943	6.9033	0.265928	23.3474	5.679	0.294756	30.2793	7.08296	0.404083	30.5776	6.82977	0.396315	30.2967	6.22947	0.377771
23.4607	4.00188	0.261276	23.168	7.40248	0.266953	23.234	6.92846	0.267167	23.3916	5.69882	0.295689	30.3339	7.11499	0.404494	30.6305	6.85096	0.396405	30.3526	6.24606	0.378248
23.5002	4.02056	0.261771	23.211	7.41721	0.267242	23.2744	6.94011	0.268318	23.4359	5.71427	0.296521	30.386	7.13586	0.404885	30.6852	6.86747	0.396538	30.4085	6.26337	0.378702
23.5399	4.0242	0.262256	23.2534	7.41988	0.267623	23.3147	6.94682	0.269374	23.4793	5.72697	0.297242	30.4372	7.16248	0.405254	30.7404	6.88906	0.396724	30.4631	6.28165	0.379126
23.5786	4.02841	0.262734	23.2933	7.43136	0.268095	23.3579	6.95475	0.270327	23.5192	5.74404	0.297847	30.4918	7.17898	0.405597	30.7939	6.9215	0.396973	30.5151	6.30511	0.379516
23.6169	4.03245	0.263206	23.3322	7.43233	0.268654	23.3979	6.95734	0.271177	23.5576	5.7586	0.298334	30.5479	7.2077	0.405913	30.8471	6.95232	0.397293	30.5678	6.32298	0.379868
23.6547	4.05098	0.263673	23.3699	7.44681	0.269292	23.4384	6.96963	0.271923	23.5965	5.77486	0.298704	30.6053	7.22161	0.406202	30.898	6.96907	0.397689	30.6211	6.34191	0.380185
23.6939	4.07088	0.264138	23.4097	7.45482	0.27	23.4768	6.98322	0.272567	23.6361	5.78441	0.298964	30.6621	7.25324	0.406465	30.9509	6.98257	0.398166	30.6761	6.35728	0.380472
23.7344	4.08463	0.264602	23.4489	7.47925	0.270766	23.5162	6.99972	0.273113	23.6746	5.79719	0.299122	30.7179	7.26286	0.406703	31.0033	6.99989	0.398724	30.7306	6.3809	0.380737
23.7737	4.08722	0.265068	23.489	7.49098	0.271578	23.5552	7.01574	0.273566	23.714	5.80414	0.299191	30.7726	7.29215	0.40692	31.0582	7.01833	0.399362	30.7857	6.41043	0.380989
23.8126	4.10631	0.265538	23.5275	7.5036	0.272424	23.594	7.01566	0.273931	23.7555	5.80058	0.299187	30.8253	7.31011	0.407123	31.1131	7.03426	0.400075	30.8406	6.44877	0.38124
23.8511	4.12507	0.266013	23.5659	7.50368	0.273291	23.6332	7.03046	0.274213	23.7984	5.81741	0.299128	30.8801	7.33842	0.407317	31.1679	7.05586	0.400856	30.8956	6.46746	0.381505
23.8901	4.13769	0.266496	23.6036	7.51039	0.274169	23.6733	7.02868	0.274418	23.8403	5.8382	0.299033	30.936	7.3546	0.407511	31.2221	7.07689	0.401693	30.9505	6.4808	0.381796
23.9306	4.12111	0.266989	23.6446	7.52455	0.275047	23.713	7.04057	0.27455	23.882	5.86926	0.298925	30.992	7.37021	0.407714	31.2757	7.10407	0.402575	31.0048	6.49051	0.382127
23.9716	4.12548	0.267492	23.685	7.53976	0.275917	23.7537	7.05158	0.274614	23.9239	5.88059	0.298824	31.0479	7.388	0.407935	31.3304	7.11993	0.403489	31.0592	6.51227	0.382509
24.0161	4.14724	0.268008	23.7253	7.55537	0.276772	23.7958	7.07536	0.274615	23.966	5.87565	0.298752	31.105	7.41761	0.408185	31.3854	7.14533	0.404419	31.1134	6.52788	0.382953
24.0604	4.16269	0.268537	23.7652	7.55723	0.277606	23.8381	7.09202	0.274558	24.0064	5.88018	0.298729	31.1618	7.45061	0.408473	31.4407	7.16741	0.405353	31.1679	6.54479	0.383466
24.1028	4.1694	0.269081	23.8062	7.57333	0.278415	23.8806	7.09882	0.274449	24.046	5.88536	0.298773	31.2204	7.48079	0.40881	31.4947	7.1916	0.406277	31.2222	6.57027	0.384052
24.1443	4.17175	0.26964	23.8484	7.57761	0.279195	23.9212	7.10868	0.274295	24.0847	5.91311	0.298902	31.2773	7.49454	0.409206	31.5485	7.21926	0.407179	31.2764	6.60028	0.384713
24.185	4.19197	0.270214	23.888	7.60043	0.279943	23.9628	7.12583	0.274101	24.1229	5.92961	0.299127	31.3337	7.52018	0.40967	31.6028	7.23924	0.408052	31.3308	6.62431	0.385448
24.2259	4.20411	0.270804	23.9287	7.60706	0.280656	24.0034	7.13764	0.273878	24.161	5.93648	0.299458	31.3872	7.53846	0.410209	31.6566	7.26659	0.40889	31.3862	6.63353	0.386252
24.2663	4.2071	0.271409	23.9714	7.62057	0.281333	24.0452	7.13692	0.273633	24.2014	5.94546	0.299899	31.4408	7.57058	0.41083	31.7124	7.28608	0.40969	31.4408	6.65383	0.387117
24.3055	4.21956	0.27203	24.015	7.62518	0.281972	24.086	7.14719	0.273376	24.2425	5.95921	0.300452	31.4955	7.59104	0.411535	31.7679	7.3135	0.410452	31.4943	6.6726	0.388035
24.3458	4.23056	0.272666	24.0574	7.64961	0.282571	24.126	7.15787	0.273119	24.2832	5.97499	0.301112	31.5496	7.6183	0.412326	31.8244	7.33373	0.41118	31.5486	6.69994	0.388994
24.3863	4.24771	0.273316	24.1	7.66393	0.283128	24.1643	7.18222	0.272871	24.321	5.9923	0.301872	31.6042	7.63658	0.413201	31.879	7.34885	0.411879	31.6051	6.71822	0.389983
24.4267	4.25046	0.273981	24.1418	7.67274	0.283642	24.2036	7.18383	0.272644	24.3585	5.99432	0.30272	31.6584	7.64912	0.414153	31.9324	7.37482	0.412555	31.6647	6.73788	0.390989
24.4665	4.2579	0.274659	24.1855	7.66878	0.284113	24.2439	7.20131	0.272445	24.3965	6.00451	0.303642	31.7127	7.6636	0.415175	31.9866	7.39795	0.413217	31.7223	6.76344	0.392
24.5061	4.26761	0.27535	24.2279	7.67663	0.284539	24.285	7.20956	0.272285	24.4337	6.00378	0.304622	31.7663	7.68593	0.416253	32.0421	7.4253	0.413871	31.7785	6.78593	0.393004
24.5471	4.2867	0.276054	24.2714	7.69798	0.28492	24.3242	7.22905	0.272171	24.4703	6.02304	0.305644	31.8203	7.69952	0.417373	32.0979	7.44277	0.414523	31.8324	6.82362	0.39399
24.5878	4.30247	0.276769	24.3128	7.7144	0.285257	24.3637	7.22582	0.272108	24.509	6.03161	0.306689	31.8742	7.72565	0.418515	32.153	7.46283	0.415178	31.887	6.84288	0.394949
24.6263	4.32075	0.277497	24.3532	7.7288	0.285551	24.4051	7.23601	0.272101	24.5521	6.05321	0.307743	31.9267	7.7576	0.419661	32.2066	7.48815	0.415839	31.9424	6.8635	0.395872
24.6642	4.33005	0.278237	24.3921	7.74013	0.285805	24.4481	7.23439	0.272151	24.5974	6.05523	0.308792	31.9795	7.79173	0.420787	32.2616	7.5184	0.416504	31.9967	6.87604	0.396751
24.702	4.34542	0.278988	24.4307	7.76245	0.286023	24.4897	7.26165	0.27226	24.641	6.07351	0.309827	32.0351	7.81519	0.421873	32.3164	7.53547	0.417173	32.0518	6.89141	0.397581
24.7401	4.3489	0.279751	24.4682	7.77232	0.286208	24.529	7.27015	0.272425	24.6807	6.0829	0.310841	32.0919	7.82862	0.422896	32.3711	7.55521	0.417838	32.1083	6.91204	0.398356
24.7799	4.35748	0.280527	24.5069	7.77823	0.286365	24.5674	7.28681	0.272645	24.7213	6.10433	0.311832	32.1486	7.8499	0.423836	32.4263	7.56847	0.418493	32.1657	6.93258	0.399074
24.8212	4.36832	0.281314	24.5472	7.77984	0.286501	24.6064	7.28972	0.272916	24.7635	6.12302	0.312803	32.2057	7.87756	0.424674	32.4813	7.59582	0.419129	32.2217	6.9617	0.399732
24.8655	4.39194	0.282114	24.5885	7.79085	0.286623	24.6474	7.30323	0.273233	24.8083	6.1375	0.313758	32.2646	7.91065	0.425396	32.5355	7.61822	0.419737	32.2754	6.99447	0.400326
24.9079	4.39914	0.282927	24.6283	7.79546	0.286739	24.6887	7.31852	0.273591	24.8498	6.16233	0.314708	32.3235	7.94017	0.425991	32.5874	7.64233	0.420307	32.3296	7.01631	0.400857
24.9481	4.40617	0.283752	24.6666	7.80775	0.286856	24.7299	7.33081	0.273985	24.8893	6.16986	0.315661	32.3799	7.95967	0.42645	32.6387	7.66473	0.42083	32.3837	7.04025	0.401323
24.9884	4.40787	0.28459	24.7055	7.82474	0.286985	24.7686	7.34044	0.274409	24.9297	6.18288	0.316629	32.4355	7.97447	0.426773	32.693	7.68981	0.421298	32.4378	7.05255	0.401724
25.0291	4.42607	0.285441	24.745	7.84148	0.287132	24.8091	7.35193	0.274859	24.971	6.18353	0.317623	32.4908	7.99971	0.426959	32.7507	7.72071	0.421706	32.4923	7.07495	0.402062
25.07	4.43982	0.286305	24.7844	7.85426	0.287309	24.85	7.36317	0.275328	25.0125	6.19582	0.318651	32.5463	8.0209	0.427016	32.8102	7.74935	0.42205	32.5462	7.09243	0.402339
25.1082	4.46053	0.28718	24.8226	7.87109	0.287524	24.8903	7.37166	0.275812	25.0525	6.21127	0.319718	32.6007	8.0425	0.426953	32.8663	7.77111	0.422329	32.6012	7.11766	0.402557
25.1455	4.46992	0.288066	24.8609	7.87772	0.287786	24.9302	7.37369	0.276307	25.094	6.21969	0.320825	32.6547	8.06855	0.426786	32.9207	7.79133	0.422546	32.6556	7.13675	0.402722
25.1849	4.48003	0.288963	24.8998	7.88241	0.288102	24.9719	7.38841	0.276808	25.1356	6.22866	0.321969	32.709	8.09856	0.42653	32.9743	7.81811	0.422702	32.711	7.16199	0.402839
25.2246	4.48108	0.289867	24.9378	7.89309	0.288479	25.0137	7.39771	0.277312	25.1783	6.23667	0.323143	32.7636	8.13617	0.426204	33.0281	7.83792	0.422806	32.7649	7.1793	0.402916
25.2668	4.4937	0.290779	24.9761	7.90701	0.288922	25.0556	7.4185	0.277815	25.2187	6.25212	0.324334	32.8184	8.16101	0.425829	33.0817	7.86025	0.422863	32.8197	7.21651	0.402963
25.3082	4.49629	0.291696	25.0143	7.91194	0.289435	25.0946	7.42724	0.278315	25.2597	6.26798	0.325525	32.8731	8.18543	0.425426	33.1348	7.87724	0.422883	32.8742	7.24078	0.40299
25.3521	4.50154	0.292615	25.0559	7.9189	0.290019	25.1355	7.446	0.278807	25.3	6.2844	0.326696	32.9282	8.19886	0.425015	33.1893	7.90215	0.422874	32.9301	7.26238	0.403009
25.3945	4.51691	0.293535	25.0991	7.94397	0.290671	25.1759	7.46073	0.279291	25.3406	6.30592	0.327827	32.9845	8.20525	0.424615	33.2418	7.91518	0.422845	32.986	7.27662	0.403036
25.4365	4.53398	0.294452	25.143	7.9697	0.291387	25.2169	7.45927	0.279764	25.3802	6.32323	0.328894	33.0401	8.22353	0.424246	33.2967	7.9485	0.422805	33.042	7.28584	0.403083
25.4764	4.55873	0.295364	25.1848	7.96889	0.292161	25.257	7.47294	0.280225	25.4198	6.3352	0.329878	33.0946	8.24449	0.423921	33.3505	7.96848	0.422761	33.0982	7.31447	0.403165
25.5177	4.55971	0.296269	25.2253	7.97423	0.292982	25.2978	7.47634	0.280674	25.4614	6.34167	0.330759	33.1487	8.28283	0.423656	33.4038	7.99995	0.42272	33.1534	7.33195	0.403296
25.5586	4.57216	0.297163	25.2643	7.98377	0.293837	25.3393	7.49397	0.281113	25.5043	6.35113	0.331522	33.2054	8.31381	0.423459	33.4543	8.01678	0.422686	33.2091	7.36859	0.403488
25.5988	4.57758	0.298043	25.303	8.00375	0.294713	25.3802	7.5019	0.281543	25.5464	6.36869	0.332158	33.2612	8.33379	0.42334	33.5054	8.04226	0.422663	33.2636	7.39181	0.403753
25.6386	4.59376	0.298908	25.3407	8.01039	0.295592	25.4202	7.52261	0.281969	25.5853	6.37839	0.33266	33.317	8.36299	0.423302	33.5594	8.06515	0.422654	33.3172	7.42028	0.404098
25.6786	4.61649	0.299755	25.3779	8.01702	0.296458	25.4597	7.54081	0.282398	25.6243	6.39862	0.33303	33.3704	8.37974	0.423347	33.6133	8.08084	0.42266	33.3718	7.43735	0.404528
25.72	4.62515	0.300581	25.416	8.03312	0.297294	25.4998	7.551	0.282837	25.664	6.41124	0.333273	33.427	8.40158	0.423478	33.6679	8.09961	0.422681	33.4275	7.45571	0.405045
25.7591	4.65119	0.301385	25.4543	8.0408	0.298085	25.5379	7.55294	0.283296	25.7043	6.4275	0.333401	33.482	8.41865	0.42369	33.7214	8.11401	0.422718	33.4841	7.47343	0.405644
25.7971	4.65443	0.302166	25.4947	8.05577	0.298815	25.5776	7.55181	0.283788	25.7434	6.43688	0.333429	33.5367	8.43952	0.423982	33.7744	8.14111	0.422771	33.5392	7.49324	0.406319
25.8342	4.67756	0.302921	25.537	8.06871	0.299474	25.6172	7.56144	0.284326	25.7804	6.44861	0.333375	33.5918	8.46662	0.424349	33.8263	8.17662	0.42284	33.5912	7.51136	0.407058
25.8746	4.68428	0.30365	25.5822	8.0861	0.300054	25.6604	7.58223	0.284925	25.8175	6.46705	0.33326	33.6484	8.49671	0.424787	33.8808	8.20291	0.422926	33.644	7.52884	0.407845
25.9165	4.69722	0.304352	25.6264	8.09314	0.300551	25.7011	7.60334	0.285603	25.8548	6.48323	0.333105	33.707	8.51839	0.425293	33.9356	8.22556	0.42303	33.6961	7.55173	0.408663
25.9593	4.70038	0.305028	25.6672	8.11158	0.300964	25.7441	7.62324	0.286373	25.8942	6.502	0.33293	33.7619	8.54193	0.42586	33.9906	8.23866	0.423155	33.7499	7.57535	0.409489
26.0011	4.71065	0.305677	25.7058	8.12905	0.3013	25.7859	7.63036	0.287252	25.9371	6.5058	0.332755	33.8156	8.56239	0.426487	34.0443	8.27045	0.423303	33.8023	7.60504	0.410303
26.0443	4.72942	0.306299	25.7459	8.14442	0.301567	25.8304	7.64969	0.288252	25.9808	6.50782	0.332596	33.8676	8.58601	0.427171	34.0987	8.28566	0.423478	33.8537	7.6272	0.411082
26.0866	4.75215	0.306895	25.7874	8.14847	0.301776	25.8726	7.65195	0.289384	26.0235	6.51858	0.332464	33.9219	8.61052	0.427908	34.1536	8.31179	0.423686	33.9057	7.65017	0.411805
26.1282	4.76088	0.307467	25.8291	8.16359	0.301944	25.9156	7.65778	0.290654	26.0646	6.53565	0.332368	33.9785	8.62953	0.428697	34.2084	8.32222	0.423929	33.9586	7.65956	0.412453
26.1684	4.76598	0.308014	25.8718	8.17476	0.302089	25.9563	7.66085	0.292062	26.1051	6.56072	0.332314	34.0365	8.65679	0.429536	34.2624	8.35595	0.424215	34.0126	7.69086	0.413012
26.209	4.7701	0.308537	25.9148	8.18721	0.302229	25.9975	7.67792	0.293606	26.1454	6.56703	0.332302	34.0955	8.68931	0.430423	34.3172	8.37739	0.424545	34.0667	7.71189	0.413471
26.2485	4.78345	0.309039	25.9597	8.19037	0.302382	26.0353	7.69248	0.295273	26.1845	6.57973	0.332329	34.1524	8.71439	0.431356	34.3711	8.4036	0.424925	34.1194	7.73268	0.413824
26.2866	4.8027	0.30952	26.0018	8.20889	0.302567	26.0738	7.70817	0.297047	26.2226	6.59065	0.332393	34.208	8.73518	0.432331	34.4253	8.42277	0.425356	34.1738	7.74919	0.414071
26.326	4.81346	0.309981	26.044	8.22588	0.302798	26.1141	7.71206	0.298904	26.2628	6.6053	0.332488	34.2609	8.75588	0.433342	34.4786	8.44728	0.425838	34.2282	7.77887	0.414218
26.3657	4.82835	0.310424	26.0844	8.24538	0.303088	26.1557	7.72921	0.300815	26.3039	6.62811	0.332608	34.3148	8.77975	0.434385	34.5319	8.47171	0.426369	34.2849	7.80985	0.414276
26.4061	4.83514	0.310849	26.1246	8.2571	0.303444	26.1962	7.73916	0.302745	26.3478	6.63967	0.33275	34.3691	8.81024	0.435451	34.5859	8.49695	0.426947	34.3398	7.83477	0.41426
26.4457	4.84825	0.311257	26.1652	8.26123	0.303873	26.2356	7.76229	0.304657	26.391	6.64687	0.332913	34.4248	8.8223	0.436528	34.6401	8.51483	0.427562	34.3952	7.86082	0.41419
26.484	4.85706	0.311649	26.2069	8.26592	0.304372	26.2755	7.76399	0.30651	26.434	6.65367	0.333097	34.4796	8.8409	0.437608	34.6932	8.54362	0.428207	34.4485	7.88096	0.414087
26.5234	4.87405	0.312027	26.2508	8.27531	0.304937	26.3184	7.77418	0.308263	26.4748	6.66847	0.333306	34.5344	8.86185	0.438675	34.7466	8.56239	0.42887	34.5026	7.90345	0.413975
26.5622	4.88958	0.31239	26.293	8.29326	0.30556	26.3601	7.77224	0.309879	26.5146	6.68546	0.333548	34.5889	8.89647	0.439716	34.8014	8.58722	0.429538	34.5571	7.92327	0.413879
26.6031	4.90382	0.31274	26.3345	8.30896	0.306228	26.4018	7.79594	0.311322	26.554	6.70528	0.333834	34.644	8.92867	0.440717	34.8584	8.60462	0.430197	34.6118	7.94858	0.413819
26.6448	4.91369	0.313078	26.373	8.32756	0.306927	26.4421	7.80549	0.312563	26.5945	6.72356	0.334176	34.6978	8.95067	0.441664	34.9129	8.62298	0.43083	34.6672	7.96557	0.413817
26.6873	4.92647	0.313404	26.413	8.34237	0.307639	26.4821	7.82442	0.31358	26.6334	6.74556	0.33459	34.7516	8.96442	0.442543	34.9664	8.64579	0.431423	34.7214	7.97916	0.413889
26.7312	4.94855	0.31372	26.453	8.34714	0.308348	26.5214	7.83712	0.314359	26.672	6.76117	0.33509	34.8049	8.98715	0.443342	35.0195	8.66957	0.431963	34.7762	8.00545	0.414047
26.7729	4.9653	0.314026	26.4941	8.35498	0.309037	26.5602	7.86446	0.314896	26.7094	6.7636	0.335689	34.8606	9.0149	0.444052	35.0741	8.69902	0.432437	34.8294	8.02535	0.4143
26.8158	4.9746	0.314324	26.5317	8.35919	0.30969	26.5999	7.88864	0.315197	26.7485	6.77064	0.336398	34.9157	9.04709	0.444665	35.1279	8.73453	0.432838	34.8828	8.04582	0.41465
26.8565	4.97864	0.314616	26.5701	8.38273	0.310295	26.6415	7.89625	0.315277	26.7893	6.77484	0.337224	34.9717	9.06837	0.445176	35.1811	8.75087	0.433159	34.9369	8.0641	0.415096
26.8976	4.98261	0.314903	26.6104	8.40085	0.310841	26.6859	7.8977	0.31516	26.8323	6.7873	0.33817	35.0266	9.10089	0.445583	35.2333	8.77295	0.433401	34.9912	8.09508	0.415632
26.9367	4.99984	0.315186	26.6549	8.4197	0.311322	26.7299	7.90757	0.314875	26.8768	6.8	0.339232	35.0843	9.1182	0.445889	35.288	8.78387	0.433567	35.0456	8.1204	0.41625
26.9765	5.01488	0.31547	26.6979	8.42326	0.311737	26.7714	7.92618	0.314461	26.9194	6.82322	0.3404	35.1401	9.14675	0.446098	35.3422	8.81526	0.433665	35.0996	8.13957	0.416937
27.0163	5.03098	0.315755	26.7396	8.43345	0.312085	26.8096	7.93815	0.313957	26.9604	6.84142	0.341659	35.1956	9.16795	0.446217	35.3973	8.84689	0.433707	35.1517	8.15915	0.417679
27.0556	5.03899	0.316046	26.7818	8.44259	0.312373	26.847	7.94454	0.313405	26.999	6.85735	0.342987	35.2491	9.20847	0.446256	35.4508	8.87835	0.433709	35.2064	8.18713	0.41846
27.0958	5.05015	0.316344	26.8253	8.46589	0.312608	26.8852	7.95392	0.312845	27.0372	6.86277	0.344359	35.3042	9.22845	0.446226	35.5046	8.90642	0.433691	35.2611	8.2097	0.419265
27.1352	5.06496	0.316653	26.8684	8.47923	0.3128	26.9239	7.97366	0.312315	27.0753	6.87483	0.345746	35.3599	9.24827	0.44614	35.5599	8.92268	0.433674	35.3182	8.22823	0.420078
27.1767	5.08405	0.316977	26.907	8.49905	0.312962	26.9641	7.99437	0.311849	27.1161	6.88186	0.347118	35.4148	9.26591	0.446013	35.6144	8.94541	0.43368	35.3732	8.24869	0.420884
27.2164	5.09594	0.317319	26.9443	8.51013	0.313105	27.0037	8.00335	0.311472	27.1565	6.89715	0.348443	35.4694	9.28831	0.445857	35.6706	8.96159	0.433729	35.4274	8.27959	0.421671
27.2586	5.11511	0.317682	26.984	8.52219	0.313242	27.0451	8.00974	0.311205	27.1979	6.92166	0.349693	35.5234	9.3074	0.445689	35.7261	8.98392	0.433842	35.4818	8.31049	0.422427
27.2978	5.13396	0.318071	27.0261	8.52518	0.313382	27.0854	8.015	0.311059	27.2371	6.94124	0.350843	35.5786	9.33483	0.44552	35.7826	9.00479	0.434036	35.535	8.32886	0.423143
27.3376	5.14617	0.318487	27.0703	8.53424	0.313533	27.1248	8.03522	0.311038	27.2759	6.95046	0.351872	35.6325	9.36759	0.445365	35.8381	9.03148	0.434325	35.5879	8.35102	0.42381
27.376	5.16057	0.318934	27.112	8.54621	0.313701	27.1651	8.03862	0.311139	27.3152	6.95265	0.352765	35.6871	9.3976	0.445233	35.8928	9.05567	0.434718	35.6417	8.3672	0.424425
27.4163	5.16567	0.319415	27.1534	8.57323	0.313889	27.205	8.04897	0.311354	27.3556	6.9757	0.353514	35.741	9.41086	0.445134	35.9471	9.07864	0.435219	35.6976	8.39276	0.424984
27.4561	5.17691	0.319932	27.1948	8.58455	0.314094	27.247	8.0531	0.311667	27.3987	6.99948	0.354119	35.7995	9.43554	0.445078	35.9995	9.10218	0.435827	35.7536	8.40959	0.425485
27.4961	5.17683	0.320487	27.236	8.58771	0.314313	27.2854	8.07041	0.312063	27.44	7.01946	0.354585	35.8566	9.4615	0.445068	36.0525	9.12855	0.436536	35.811	8.4383	0.425929
27.5367	5.18767	0.321081	27.2768	8.59475	0.314539	27.3245	8.08602	0.312522	27.4803	7.02723	0.354923	35.9152	9.49774	0.44511	36.105	9.14263	0.437337	35.8682	8.46249	0.426318
27.5773	5.19924	0.321714	27.3176	8.60963	0.314762	27.3626	8.09969	0.313024	27.5204	7.04074	0.355152	35.9709	9.51627	0.445204	36.1591	9.16463	0.438214	35.9257	8.48684	0.426655
27.6177	5.22318	0.322387	27.3598	8.63406	0.314974	27.4035	8.12533	0.313552	27.5601	7.05999	0.355293	36.0283	9.54571	0.445351	36.2142	9.19351	0.439151	35.9795	8.51507	0.426946
27.6565	5.23798	0.323098	27.4008	8.64352	0.315162	27.4434	8.13852	0.314091	27.5999	7.07673	0.355369	36.0857	9.57192	0.445549	36.2677	9.22352	0.440127	36.0305	8.54168	0.427195
27.6973	5.25602	0.323847	27.4411	8.65388	0.315317	27.4852	8.15041	0.314626	27.6399	7.08604	0.355408	36.1415	9.59538	0.445793	36.3216	9.24431	0.441122	36.0819	8.56644	0.427411
27.7366	5.26088	0.324631	27.4811	8.66674	0.31543	27.524	8.15591	0.315151	27.6804	7.1006	0.355434	36.1954	9.6177	0.446079	36.3757	9.26453	0.442115	36.1348	8.58407	0.427599
27.7767	5.26751	0.325447	27.5221	8.68146	0.315494	27.5636	8.16861	0.315659	27.7219	7.11135	0.355475	36.2481	9.63429	0.4464	36.4312	9.29535	0.443085	36.1901	8.59742	0.427766
27.8143	5.27924	0.326292	27.5617	8.70403	0.315507	27.6027	8.1826	0.316148	27.7623	7.12535	0.355554	36.3013	9.66042	0.446751	36.4865	9.31582	0.444014	36.2448	8.62476	0.42792
27.8544	5.28636	0.327163	27.5998	8.71827	0.315466	27.6437	8.1928	0.31662	27.804	7.13077	0.355693	36.3561	9.68007	0.447124	36.539	9.33305	0.444887	36.299	8.6449	0.428067
27.8959	5.31014	0.328054	27.6379	8.7228	0.315375	27.686	8.21278	0.317078	27.8439	7.14282	0.355912	36.412	9.70224	0.447514	36.5934	9.35618	0.44569	36.3523	8.6754	0.428211
27.9395	5.31944	0.328961	27.6764	8.72773	0.31524	27.7295	8.22378	0.317527	27.8842	7.15601	0.356227	36.4669	9.73014	0.447915	36.6472	9.38935	0.446414	36.4065	8.69894	0.428356
27.9836	5.33829	0.329878	27.7144	8.73275	0.31507	27.7719	8.24246	0.317972	27.924	7.18019	0.356651	36.5229	9.75587	0.448325	36.7026	9.41661	0.447054	36.4609	8.73065	0.428504
28.0271	5.33627	0.330801	27.7525	8.75734	0.314876	27.8154	8.24157	0.318417	27.9672	7.2009	0.357196	36.5775	9.78151	0.44874	36.7568	9.43634	0.447607	36.515	8.74634	0.428654
28.072	5.35406	0.331724	27.7917	8.76672	0.314671	27.8574	8.25007	0.318869	28.0108	7.21538	0.357868	36.6328	9.8095	0.44916	36.8117	9.47072	0.448076	36.5685	8.77174	0.428805
28.1167	5.36733	0.332642	27.8332	8.78816	0.314472	27.8998	8.26325	0.319329	28.0558	7.22234	0.358673	36.6857	9.83676	0.449587	36.8648	9.49515	0.448463	36.622	8.78258	0.428954
28.1608	5.3971	0.33355	27.875	8.7956	0.314293	27.941	8.28331	0.319798	28.0984	7.24531	0.359615	36.7389	9.87114	0.450024	36.9177	9.5195	0.448777	36.6768	8.8134	0.429094
[truncated: 6,644 more rows]

## Sheet: Fig4d
pressure (GPa) (pristine)	T* (K) (pristine)	Tc (K) (pristine)	pressure (GPa) (Chen et al.)	T* (K) (Chen et al.)	Tc (K) (Chen et al.)
[truncated: 13 more rows]

[truncated: 4 more sheets: Fig4e,f,g, Fig4h, Fig4i,j,k, Fig4l]
